# Supplementary material for: Differential Gene Expression Patterns Between Apical and Basal Inner Hair Cells Revealed by RNA-Seq
Source: Front Mol Neurosci. 2020 Jan 21;12:332. doi: 10.3389/fnmol.2019.00332 (PMC6985465; doi:10.3389/fnmol.2019.00332)
Supplement: TABLE S1 — A spreadsheet (in Excel format) showing correlation analysis of all samples. [file Table_1.xls]

Supplementary Table S1 A spreadsheet (in Excel format) showing correlation analysis of all samples
Sample	Apex_1	Apex_2	Apex_3	Base_1	Base_2	Base_3
Base_3	0.8755089	0.8641368	0.8562175	0.89131282	0.9008025	1
Base_2	0.7439343	0.7055445	0.7371159	0.9106237	1	0.9008025
Base_1	0.7938475	0.7061353	0.77461077	1	0.9106237	0.89131282
Apex_3	0.91794	0.9343275	1	0.77461077	0.7371159	0.8562175
Apex_2	0.877411	1	0.9343275	0.7061353	0.7055445	0.8641368
Apex_1	1	0.877411	0.91794	0.7938475	0.7439343	0.8755089
