# Supplementary material for: Differential Gene Expression Patterns Between Apical and Basal Inner Hair Cells Revealed by RNA-Seq
Source: Front Mol Neurosci. 2020 Jan 21;12:332. doi: 10.3389/fnmol.2019.00332 (PMC6985465; doi:10.3389/fnmol.2019.00332)
Supplement: TABLE S2 — A spreadsheet (in Excel format) showing box plot of all samples. [file Table_2.xls]

Supplementary Table S2 A spreadsheet (in Excel format) showing box plot of all samples.	Apex_1	1.402605208	0.425696449	2.866476379	0.004321374	0.87909588	2.984059013	3.456622586	3.000130269	3.082458629	3.080608451	2.972337088	3.322022784	3.155281368	2.989449818	3.141060772	2.87048584	3.146856419	3.009862898	2.912986847	2.915141187	3.249124949	3.242769944	3.382107136	2.883882784	3.132679049	2.877998719	4.085272021	2.905563835	3.364158734	2.980748536	3.715569668	3.13660326	3.142861677	3.147979143	3.390829169	3.190149536	3.038636055	2.962984584	2.918643581	3.086000143	3.329257499	3.74031452	3.055122114	3.661159333	3.322409515	2.868409303	3.062916507	2.90649666
	Apex_2	1.470961458	0.442479769	2.986009932	0.004321374	0.973589623	3.501565872	3.092246802	3.110236071	3.11713535	3.143352107	3.224615925	3.022432496	3.420043259	3.069009127	3.2584002	3.067327561	3.120889667	3.164198148	3.259036918	3.273612329	3.183969846	3.329639878	3.958624078	3.197181279	3.598543206	3.260715194	3.120360021	3.233584929	3.659027697	3.548948052	3.589346306	3.087369636	3.08223228	3.217457623	3.706115838	3.178519403	3.369887196	3.071115796	3.567328737	4.07284118	3.44141232	4.042289564	3.130742135	3.087660764	3.14570905	3.312532774	3.651747922	3.990996459
	Apex_3	1.476686743	0.559906625	2.849757135	0.004321374	1.008600172	2.872401041	3.684353361	2.875055473	2.942102347	3.044280988	3.034728698	2.891029834	3.28161961	2.878475836	2.875466416	2.998486019	2.900580127	2.977764747	2.929694743	3.309621652	2.985413	3.326059217	3.937372434	3.171632858	2.994497521	3.150621373	3.197669181	3.354847648	2.885423419	3.049086163	3.177305584	3.775371575	3.053251358	3.778108543	3.186122526	2.861349184	3.063641047	3.601745014	3.567058143	3.61023311	3.101977217	2.956754141	2.879520214	2.979348025	3.092899518	3.895556792	2.852638555	2.874974396
	Base_1	1.557507202	0.625312451	2.948872449	0.004321374	1.07809415	3.332939125	3.021871226	3.033612713	2.960109111	3.062085364	2.99362578	3.133851743	2.979284258	2.961478047	3.351456157	3.308662572	3.280821853	3.017846879	3.130217941	3.915745866	2.983779594	3.157024374	3.077375174	2.993705101	3.209600793	3.283604224	3.723161664	3.172386898	3.146323424	3.775131842	3.415495857	3.56459624	3.124804084	2.974101614	3.2439132	3.191062379	2.974810944	3.166305758	4.211267685	3.091230686	3.00636334	3.034415869	3.056172791	3.521607444	3.694318207	2.968412895	3.318683015	3.806680481
	Base_2	1.541797581	0.652246341	2.874493414	0.004321374	1.077367905	3.235056021	3.33454623	2.894360376	2.933482226	2.957655167	2.98955215	3.085461836	2.900940347	3.139053773	2.960209076	2.887696051	3.041432165	3.146577608	2.957640804	3.138476381	3.23722695	3.153119437	3.435812525	3.003757715	3.893397756	2.981116103	3.187647607	3.016603008	2.948300465	2.936347834	2.911386685	2.897539124	3.302233494	3.04399459	2.912811701	2.93344173	2.941044091	3.42881649	3.066437746	3.04112808	3.931654632	3.312763216	2.945360244	3.387033701	3.237387887	3.10521715	3.354699907	3.047263182
	Base_3	1.582006503	0.618832022	3.026659898	0.004321374	1.110252917	3.365317603	3.053224465	3.120169059	3.167346878	3.063029209	3.36580049	3.286752785	3.846586976	3.042295868	3.318449435	3.191258138	3.248235727	3.063010427	3.53854106	3.257400153	3.072187378	3.826208312	3.46336435	3.436904926	3.042866782	3.042055465	3.162017461	3.129693114	3.028298717	3.118406932	3.884849718	3.365779912	3.478702101	3.974433393	3.39194728	4.004609804	3.044339813	3.134218558	3.067260609	3.059764048	3.394810526	3.381636643	3.89924197	3.89742529	3.074860307	3.134212181	3.55119862	3.196192771
[truncated: 44 more columns]
