# Supplementary material for: Differential Gene Expression Patterns Between Apical and Basal Inner Hair Cells Revealed by RNA-Seq
Source: Front Mol Neurosci. 2020 Jan 21;12:332. doi: 10.3389/fnmol.2019.00332 (PMC6985465; doi:10.3389/fnmol.2019.00332)
Supplement: TABLE S3 — A spreadsheet (in Excel format) showing PCA analysis of all samples. [file Table_3.xls]

Supplementary Table S3 A spreadsheet (in Excel format) showing PCA analysis of all samples.
sample_name	pca_comp1	pca_comp2
Apex_1	0.358667577	0.700124049
Apex_2	0.408391815	0.299156289
Apex_3	0.417413052	0.114562103
Base_1	0.407940766	-0.453753833
Base_2	0.417104898	-0.429217186
Base_3	0.435830097	-0.130718867
