# Supplementary material for: Differential Gene Expression Patterns Between Apical and Basal Inner Hair Cells Revealed by RNA-Seq
Source: Front Mol Neurosci. 2020 Jan 21;12:332. doi: 10.3389/fnmol.2019.00332 (PMC6985465; doi:10.3389/fnmol.2019.00332)
Supplement: TABLE S4 — A spreadsheet (in Excel format) showing gene expression values (in FPKM) of apical and basal IHCs from RNA-seq analysis. Values from each biological replicate are all included. [file Table_4.xlsx]

## Sheet: Sheet1
Supplementary Table S4 A spreadsheet (in Excel format) showing gene expression values (in FPKM) of apical and basal IHCs from RNA-seq analysis. Values from each biological replicate are all included.
Feature ID	IHCs - 4_C57BL/6J_1m_Apical IHC_1 - Expression Values	IHCs - 4_C57BL/6J_1m_Apical IHC_2 - Expression Values	IHCs - 4_C57BL/6J_1m_Apical IHC_3 - Expression Values	IHCs - 4_C57BL/6J_1m_Basal IHC_1 - Expression Values	IHCs - 4_C57BL/6J_1m_Basal IHC_2 - Expression Values	IHCs - 4_C57BL/6J_1m_Basal IHC_3 - Expression Values
0610005C13Rik	0	0	0	0	0	0.8
0610007P14Rik	28.16	82.42	12.23	0	65.3	45
0610009B22Rik	92.19	170.08	53.2	60.62	139.73	124.77
0610009L18Rik	18.24	4.97	21.41	18.06	5.59	3.11
0610009O20Rik	41.35	47.48	25.75	0	19.73	6.29
0610010B08Rik	6.19	7.94	15.16	0.04	6.04	0.86
0610010F05Rik	8.21	6.42	8.06	0	50.16	0
0610010K14Rik	67.9	41.78	17.3	10.07	21.99	34
0610012G03Rik	19.57	34.65	35.29	0	63.36	41.51
0610030E20Rik	9.65	10.39	22.89	0.11	13.72	0
0610037L13Rik	12.8	12.96	41.28	0.86	20.41	113.53
0610038B21Rik	1.91	1.01	1.22	0	0	0
0610039H22Rik	0	0	0	0	0.96	0
0610039K10Rik	0	0	0.58	0	0	0
0610040B10Rik	5.19	0	2.71	0	3.85	0
0610040J01Rik	1.24	14.37	4.26	0	0	0
0610043K17Rik	42.33	43.22	26.26	0	29.44	4.69
1110002J07Rik	3.87	1.73	4.04	0	0	0
1110002L01Rik	7.01	1.41	8.33	0	3.18	0.33
1110004E09Rik	61.7	66.29	28.12	101.84	54.07	0
1110004F10Rik	151.96	178.95	122.24	107.72	132.75	95.99
1110006O24Rik	0	0	0	1.04	0	0
1110008F13Rik	192.18	251.28	144.81	721.49	203.86	223.7
1110008L16Rik	5.55	3.68	6.18	0	2.75	0
1110008P14Rik	138.14	111.62	45.6	100.47	106.57	130.57
1110012L19Rik	38.14	79.34	36.05	144.86	95.05	6.5
1110017D15Rik	0	0	0	0	0	9.16
1110032A03Rik	68.75	84.16	106.39	79.56	44.95	83.86
1110032F04Rik	0	7.09	0	5.71	2.47	3.59
1110038F14Rik	42.74	26.91	21.45	46.51	31.04	36.08
1110051M20Rik	31.1	40.92	39.69	19.29	8.13	59.03
1110059E24Rik	25.97	21.37	40.55	90.85	83.53	44.69
1110059G10Rik	9.68	8.01	4.3	2.26	13.01	13.3
1110065P20Rik	33.91	2.92	33.96	26.12	39.46	15.7
1190002N15Rik	12.5	5.99	7.64	8.68	5.84	8.27
1190005I06Rik	18.25	4.63	13.82	41.58	9.42	21.15
1190007I07Rik	19.05	11.71	13.65	20.39	3.01	2.86
1300017J02Rik	1.31	2.01	0	0	0	0
1500009L16Rik	0.43	9.94	0.17	2.3	1.83	0
1500015O10Rik	5.99	0	0	0	0	0
1600002K03Rik	10.44	15.5	0.04	6.89	0	18.88
1600012H06Rik	21.96	18.13	26.74	27.22	10.47	46.72
1600014C10Rik	8.9	4.44	11.53	10.16	0	0
1700001C02Rik	15.05	0	21.5	14.76	13.92	9.35
1700001C19Rik	4.42	1.89	9.24	0.12	3.11	0.12
1700001J03Rik	0	0	0	2.12	0	0.93
1700001K19Rik	0.12	0	0.55	0	0	0
1700001L19Rik	4.14	3.32	1.59	0	1.82	0
1700001O22Rik	0	0	0	0.12	3.09	0.12
1700001P01Rik	6.03	2.91	1.79	2.25	3.78	3.95
1700003E16Rik	5.38	0	8.39	4.98	0	0
1700007K13Rik	2	1.67	0	8.06	4.03	0
1700010B08Rik	0	0	0.67	0	0	0
1700010I14Rik	3.39	0.97	2.37	1.41	2.34	2.01
1700015F17Rik	1.25	0	4.02	0	0	0
1700016K19Rik	0	0	0	0	0	4.62
1700017B05Rik	4.56	0.76	6.17	7.46	3.44	0.01
1700017N19Rik	1.17	1.42	3.47	0	0	0
1700019D03Rik	0.43	0.1	11.66	6.23	1.16	26.74
1700020D05Rik	5.14	7.94	1.48	2.23	0	1.46
1700020L24Rik	1.22	8.54	0	2.39	1.92	2.09
1700021F05Rik	38.92	29.44	29.21	52.51	21.24	22.63
1700022I11Rik	0	1.48	0	0	0	0
1700023F06Rik	9.32	6.32	0.21	0	5.16	3.24
1700025G04Rik	0.72	2.25	0.63	1.46	5.6	0.01
1700028K03Rik	0	15.9	0.22	0.12	3.08	0.12
1700029I15Rik	4	2.39	1.82	5.87	0.09	0
1700029J07Rik	8.55	3.7	15.43	6.29	0.01	0.16
1700030J22Rik	1.37	2.18	2.78	0	0.01	5.28
1700030K09Rik	9.85	16.71	4.15	8.78	1.87	9.42
1700037C18Rik	8.09	15.47	2.22	7.42	0	0.16
1700037H04Rik	29.24	92.21	24.35	15.53	6.31	22
1700047I17Rik2	36.03	11.11	29.07	43.69	45.74	29.13
1700056E22Rik	0	0	0.66	0	3.93	4.28
1700064H15Rik	7.91	15.24	18.32	8.33	7.82	5.19
1700066B19Rik	0	3.09	0	0	0	0
1700066C05Rik	3.8	4.21	4.38	1.19	0.15	4.93
1700066M21Rik	1.35	2.08	0.38	4.56	5.3	0
1700067K01Rik	0	0	0	0.44	0.15	0.29
1700074P13Rik	0	0	0.23	0.03	0	0
1700080G18Rik	0.39	1.22	3.07	6.46	5.65	0
1700088E04Rik	10.28	1.59	10.71	18.56	12.9	10.48
1700092M07Rik	4.54	4.84	6.13	1.94	4.01	0.15
1700093K21Rik	0	0	0	0	0.43	1.08
1700094D03Rik	1.77	1.13	4.54	1.32	1.99	3.05
1700102P08Rik	0	0	5.99	0	0	0
1700109H08Rik	2.07	8.1	2.99	1.99	0.17	1.67
1700123K08Rik	0	0	0.01	0.04	0.02	0.01
1700123O20Rik	22.59	34.22	35.98	45.87	24.21	29.94
1700125H20Rik	0	0	3.31	2.81	0.96	0
1810009A15Rik	110.33	42.55	70.37	66.49	44.25	115.25
1810010H24Rik	0.73	13.21	8.6	3.89	10.01	2.94
1810013L24Rik	11.26	14.38	15.76	8.42	8.59	4.84
1810022K09Rik	165.23	91.32	86.74	106.89	69.81	156.01
1810024B03Rik	0.19	1.07	0.22	0	0	0
1810030O07Rik	9.66	21.7	20.87	39.38	29.98	22.27
1810037I17Rik	136.96	68.5	156.65	184.61	79.85	71.61
1810043G02Rik	35.98	49.84	26.54	31.97	83.61	41.3
1810046K07Rik	0	0.23	0	0	0	0
1810055G02Rik	7.78	5.06	9.92	6.13	15.58	9.8
1810062G17Rik	0	0	0	6.73	12.6	0
2010109A12Rik	4.8	1.13	0.14	0	0	0
2010109I03Rik	0	0	0.01	0	0	0
2010111I01Rik	18.03	25.02	18.88	32.4	15.9	36.73
2010300C02Rik	21.12	17.92	34.62	21.15	17.21	14.02
2010315B03Rik	7.02	18.07	3.55	9.46	18.97	24.53
2200002D01Rik	4.79	0	0	0	16.88	0
2200002J24Rik	1.12	3.8	2.39	0	0	0
2210011C24Rik	184.94	195.17	113.72	98.58	66.45	118.43
2210016F16Rik	19.01	16.53	25.3	32.06	5.17	17.29
2210016L21Rik	59.89	100.34	103.88	55.96	91.24	148.88
2210408I21Rik	0.29	2.95	2.41	0.03	0.94	3.62
2210418O10Rik	0.34	0	1.94	0	3.22	0.01
2300009A05Rik	98.07	78.13	56.64	22.97	18.57	39.89
2310009A05Rik	48.98	33.84	26.76	29.07	0	23.43
2310009B15Rik	30.77	35.41	23.14	12.39	19.27	20.72
2310011J03Rik	38.46	42.17	49.83	52.3	41.11	27.74
2310022A10Rik	2.47	8.87	21.17	4.85	8.96	8.67
2310022B05Rik	8.49	0	0.34	5.05	2.14	0.02
2310030G06Rik	20.72	21.06	47.67	28.96	15.21	0.09
2310033P09Rik	25.69	16.06	23.45	18.1	4.67	17.67
2310034P14Rik	0.41	0	1.89	2.99	0	6.32
2310039H08Rik	40.89	27.89	38.73	36.89	27.33	7.9
2310057J18Rik	1.06	1.69	1.03	0	0	0
2310057M21Rik	33.75	25.55	30.58	35.03	22.93	30.92
2310061I04Rik	28.42	40.7	41.17	22.95	18.31	43.89
2410002F23Rik	29.69	37.61	12.28	54.73	39.7	0.01
2410004B18Rik	25.7	8.4	20.85	40.19	9.31	21.45
2410004P03Rik	0.18	1.22	2.25	0	4.15	0.22
2410015M20Rik	207.12	177.13	107.71	170.64	133.85	151.8
2410131K14Rik	9.65	11.53	5.63	7.15	23.91	31.09
2510002D24Rik	184.79	160.67	206.98	218.64	190.29	307.51
2510009E07Rik	1.88	0.4	1.59	0	0	0.17
2510039O18Rik	4.69	6.48	5.5	10.25	13.16	6.65
2610002M06Rik	5.03	5.31	6.46	13.91	1.95	0.04
2610008E11Rik	5.74	3.92	10.08	6.54	2.62	5.67
2610028H24Rik	0.05	0	0.18	0	0	0
2610036A22Rik	4.15	2.54	0.71	0	0	0
2610042L04Rik	3.93	2.9	5.99	1.03	0.7	2.43
2610044O15Rik8	4.98	2.93	10.38	17.64	23.88	14.45
2610301B20Rik	24.3	13.45	53.42	62.43	27.74	26
2610318N02Rik	0	0	6.66	0	0	0
2610507B11Rik	5.27	8.04	10.53	11.71	20.79	11.11
2610524H06Rik	34.07	53.74	60.13	52.59	80.09	34.49
2610528A11Rik	3.58	0.84	3.28	3.94	0	0
2610528J11Rik	8.34	0	10.14	17.21	29.23	0
2700049A03Rik	4.59	1.87	5.48	1.82	6.31	6.23
2700062C07Rik	26.74	12.38	35.65	60.35	14.75	20.29
2700081O15Rik	0.77	1.98	0.88	4.14	1.34	0.12
2700097O09Rik	14.5	11.67	7.04	13.81	2.54	16.08
2810004N23Rik	10.77	13.25	9.43	7.49	10.7	19.27
2810006K23Rik	4.54	4.06	0.58	18.48	0.08	0.17
2810021J22Rik	4.07	2.34	0	10.94	1.61	2.43
2810408A11Rik	0	0	0	6.31	0	0
2810459M11Rik	0	0	0	3.44	2.72	1.7
2900011O08Rik	0.78	0.56	0.96	0	0	0
2900026A02Rik	5.16	0.79	3.35	6.45	6.59	2.77
2900093K20Rik	4.68	1.94	4.36	7.35	5.01	3.75
3110009E18Rik	1.12	2.54	2.18	6.54	3.76	8.49
3110040N11Rik	33.16	18.91	28.1	29.38	2.17	10.67
3110082I17Rik	6.15	6.3	2.32	0	2.89	11.97
3300002I08Rik	0.51	3.64	3.82	8.04	2.78	9.43
3830403N18Rik	1.6	4.19	0	0	0	0
3830406C13Rik	36.93	48.59	59.55	61	32.17	44.95
3830417A13Rik	6.97	0	3.36	2.23	0.47	0.44
4430402I18Rik	0	1.08	0	3.02	0.12	0.12
4833420G17Rik	23.88	36.9	4.14	15.59	5.38	5.28
4833427G06Rik	0	0	0	0.12	0.12	2.94
4833439L19Rik	202.87	277.41	220.06	246.81	322.53	226.59
4921509C19Rik	0	2.91	0.53	0	0	0
4921517D22Rik	2.02	0	0	4.94	4.38	3.36
4921524J17Rik	8.26	6.17	5.76	19.52	14.03	14.32
4921524L21Rik	0.53	3.01	0	1.33	0.16	0.88
4921528I07Rik	1.93	1.11	9.52	0.86	5.32	0.42
4921536K21Rik	0.27	1.01	1.24	0.28	0.45	2.52
4930402H24Rik	18.12	21.26	14.01	23.69	1.8	17.07
4930407I10Rik	0	0.01	0	0	0	0
4930426D05Rik	2.74	5.19	14.05	7	7.28	0
4930430F08Rik	18.87	12.71	9.7	11.38	9.71	11.75
4930431P22Rik	0	0	0	0	0	8.47
4930432K21Rik	0	2.38	10.08	0	0	7.09
4930439D14Rik	4.01	2.13	1.3	1.14	0.57	0.07
4930444G20Rik	0.22	0	0	0	0	0
4930445K14Rik	1.97	6.87	5.18	4.95	10.23	4.83
4930447A16Rik	4.92	0.36	0.99	0	0	0
4930447C04Rik	8.01	0	0.75	2.87	0	1.06
4930452B06Rik	1.92	1.95	0.17	0.39	0.11	0
4930453H23Rik	0	0	4.45	0	0	0
4930453N24Rik	30.56	41.47	20.55	10.84	17.99	25.23
4930467E23Rik	4.66	5.32	5.83	6.23	0.31	0.08
4930503B20Rik	4.72	0.59	0	0	0	0
4930503L19Rik	2.54	5.03	4.77	0.05	9.36	11.89
4930512M02Rik	8.76	16.86	14.96	8.9	2.36	9.46
4930519G04Rik	1.55	3.53	0.78	1.34	0.21	0
4930521O11Rik	4.14	8.75	6.73	7.16	1.33	4.78
4930522L14Rik	12.42	0.76	4.75	11.74	9.13	0.99
4930523C07Rik	8.37	9.24	10.3	12.92	19.78	9.16
4930539E08Rik	0.15	0.18	2.98	0	1.99	0.13
4930550C14Rik	0	0	0	5.11	0	0
4930555G01Rik	0	0	0.22	0	0	0
4930558K02Rik	0.08	4.02	6.93	2.38	1.87	2.01
4930562C15Rik	1.65	1.43	1.21	0	0	0
4930563E22Rik	2.1	0	2.62	1.17	2.68	2.29
4930563M21Rik	1.19	3.37	3.74	1.87	2.97	0.83
4930568D16Rik	0	0	0.66	0	0	0
4930578L24Rik	0.5	0	1.49	4.43	0	0
4930579G24Rik	6.59	0.29	3.49	9.57	4.52	4.11
4930590J08Rik	0	9.14	1.54	2.27	1.68	0.68
4931406B18Rik	3.11	0.94	1.74	0	0	0
4931406C07Rik	6.88	0.76	2.89	3.28	5.03	3.03
4931406P16Rik	1.85	5.03	0	3.76	3.54	0
4931414P19Rik	3.5	12.74	1.76	1.08	0.21	9.51
4931423N10Rik	2.03	2.51	5.22	0.62	2.07	0.32
4931428F04Rik	0.21	0.01	3.06	1.53	0	2.08
4931440F15Rik	0	0	0	0.83	3.32	0.56
4932411N23Rik	0.01	0	0	0	0	0
4932429P05Rik	0	0	0	4.64	0	0.17
4932438A13Rik	4.6	7.71	6.61	13.37	4.61	11.22
4932438H23Rik	0	0	2.66	1.38	0	1.88
4933402D24Rik	0	0	3.7	0	0	0
4933405L10Rik	0	0	0	0	0	7.54
4933408B17Rik	1.58	3.02	3.33	1.41	0	1.42
4933417A18Rik	0	0	4.98	0	0	0
4933427D14Rik	2.47	7.57	3.96	7.02	2.63	6.35
4933430I17Rik	5.25	2.17	4.32	2.11	2.25	0
4933434E20Rik	89.47	95.39	177.52	108.13	81.52	97.82
4933440N22Rik	1.51	1.24	1.28	4.39	0.8	0.44
5031410I06Rik	10.71	1.45	3.19	0	0	0.83
5031439G07Rik	4.51	7.26	1.21	10.89	12.2	7.9
5330417C22Rik	0	0	0	3.28	0	0.08
5430427O19Rik	0	0.76	3.12	0.27	3.18	0.02
5730409E04Rik	13.45	37.56	13.04	26.5	88.48	33.92
5730455P16Rik	19.96	15.51	20.98	11.5	29.25	20.99
5730507C01Rik	1.8	8.02	1.6	6.64	3.78	3.45
6030458C11Rik	13.06	17.2	15.41	23.1	5.9	20.09
6330403K07Rik	2.15	18.12	0	0	0.53	0.01
6430531B16Rik	6.04	0.4	6.83	5.5	0.89	0.62
6430548M08Rik	1.22	1.5	2.82	7.07	0	0
6430550D23Rik	0	3.25	9.48	0	0	1.2
6430571L13Rik	2.45	3.02	1.94	0	6.11	9.49
6430590A07Rik	4.46	3.37	9.18	0.04	1.08	1.29
6430628N08Rik	5.43	4.56	2.25	6.62	0	0
6720489N17Rik	2.17	4.66	0.19	11.08	2.1	12.04
6820408C15Rik	0	0.01	3.99	0	0	0
7530416G11Rik	0.18	3.48	0.21	1.27	2.37	0
8030462N17Rik	88.18	71.66	101.19	57.21	88.57	107.68
8430432A02Rik	0.02	4.13	3.33	2.69	7.4	2.4
9030025P20Rik	9.15	8.85	14.03	1.07	22.1	0.31
9030624G23Rik	7.81	0	1.53	2.08	5.9	4.98
9130008F23Rik	5.9	10.96	14.73	27.86	6.38	10.41
9130019O22Rik	1.27	0.01	4.14	0.01	4.92	0
9130023H24Rik	8.54	6.97	2.07	7.33	3.09	4.57
9130401M01Rik	18.24	19.07	9.36	18.19	32.42	22.68
9230113P08Rik	0.51	4.27	3.8	2.11	2.41	2.24
9330159F19Rik	0.78	3.27	1.24	0.51	4.2	7.68
9430015G10Rik	4.9	0	4.71	13.71	1.43	17.39
9430038I01Rik	2.7	2.98	0.05	0	0	0
9530057J20Rik	13.96	26.71	25.52	6.2	5.14	30.78
9530068E07Rik	68.98	83.87	80.36	88.02	69.26	90.42
9530077C05Rik	32.31	22.19	34.7	45.19	52.3	9.68
9830107B12Rik	0	0	1.08	1.72	3.43	2.91
9930012K11Rik	10.64	1.6	4.78	3.86	0	0
9930021J03Rik	1.32	2.29	1.95	4.42	3.37	6.25
9930104L06Rik	4.29	8.75	8.56	0.07	0.02	9.1
9930111J21Rik1	1.19	0.28	1.29	0.1	3.18	0
a	0.97	1.71	1.17	3.75	2.83	2.75
A130010J15Rik	7.63	12.17	11.15	10.38	14.54	24.37
A1cf	0	1.47	0	0	1.17	0.04
A230050P20Rik	18.98	33.99	20.23	38.74	19.98	10.87
A2m	2.32	9.14	2.63	2.05	0.93	0.94
A2ml1	3.24	0	6.13	1.06	3.21	0.17
A430005L14Rik	26.15	5.53	15.38	18.2	11.09	21.23
A430033K04Rik	8.99	19.35	8.29	6.01	20.92	8.28
A430078G23Rik	3.95	1.34	2.74	3.61	0.72	0.99
A4galt	6.26	3.92	5.87	3.59	2.16	2.75
A530016L24Rik	150.49	193.09	82.63	19.86	60.74	76.04
A530032D15Rik	0	0	1.08	0	0	0
A530064D06Rik	0.7	0.21	3.61	0.03	0	0.06
A630076J17Rik	0.68	0.98	11.48	0.12	2.95	0.12
A730017C20Rik	391.14	398.66	318.67	127.44	190.28	278.97
A830005F24Rik	0	7.8	0.87	0.9	0.2	3.86
A830010M20Rik	6.88	4.37	1.89	0	2.06	0
A830018L16Rik	0.25	0.45	1.29	0	2.23	3.63
A930009A15Rik	55.7	49.63	52.64	22.82	14.55	39.71
AA414768	0	0	6.55	0	0	0
AA467197	0	0	3.33	0	0	0
Aaas	9.18	0	18.75	0.62	0.1	0.02
Aacs	50.58	59.7	67.98	30.26	42.03	63.84
Aaed1	29.58	15.81	15.32	42.65	20.94	4.04
Aagab	62.17	39.63	55.63	78.45	47.73	40.77
Aak1	3.79	1.6	1.62	3.33	0.91	0.37
Aamdc	70.37	74.6	42.58	106.83	43.86	95.31
Aamp	220.12	209.77	179.37	151.91	145.43	154.82
Aanat	0	0	0	9.3	3.11	3.66
Aar2	34.82	41.84	29.94	22.08	35.21	25.52
Aard	1.65	1.34	2.95	0	0	0
Aars	38.53	48.14	33.51	28.31	48.77	26.14
Aars2	8.81	13.81	11.18	6.34	13.07	8.38
Aarsd1	39.62	70.56	84.68	49.45	28.6	98.65
Aasdh	5.69	0	3.41	1.21	4.76	1.64
Aasdhppt	6.21	9.48	16.7	40.07	15.91	23.4
Aass	2.27	3.58	1.6	1.72	3.8	0.57
Aatf	5.34	4.75	4.27	0.16	22.23	10.49
Aatk	3.39	0.93	2.77	15.66	23.26	0
AB010352	1.63	3.25	2.51	0.44	3.63	6.7
AB124611	95.05	125.58	76.89	32.42	99.5	56.11
Abat	3.97	6.31	3.2	1.92	3.24	6.77
Abca1	2.61	0	4.11	3.92	1.81	1.32
Abca13	0.01	0	0	0	0	0
Abca17	0.47	0.45	0.54	0	0	0
Abca2	4.13	0.1	6.84	9.56	5.93	0.11
Abca3	6.71	10.5	12.17	13.97	10	3.47
Abca5	29.84	48.65	59.95	12.24	48.51	49.78
Abca6	1.17	1.22	0.71	0.04	0	0
Abca7	5.02	20.08	6.55	13.57	18.39	11.27
Abca8a	0	0.01	0	0.01	0	0
Abca9	0	8.29	0	0.52	1.24	0.11
Abcb10	0.86	3.92	1.9	6.59	1.94	0.37
Abcb1a	3.59	10.18	0.8	2.57	2.71	3.08
Abcb1b	0	0.01	0	0	0	0
Abcb4	0.01	0	0	0	0	0
Abcb6	12.83	10.41	1.14	12.18	17.52	19.01
Abcb7	6.72	6.31	4.34	2.37	1.73	9.49
Abcb8	52.41	40.85	34.25	26.83	35.01	27.58
Abcb9	5.16	0.02	5.72	14.59	4.52	0.01
Abcc1	1.45	4.04	0.48	4.98	1.17	0.85
Abcc10	2.1	11.9	2.56	1.99	1.29	0.44
Abcc3	0	0	0.01	0	0	0
Abcc5	18.92	21.48	29.93	8.85	13.94	10.69
Abcc8	6.3	20.52	11.93	9.83	32.56	13.61
Abcc9	4.58	0	2.38	0	0.07	0.18
Abcd1	5.78	2.98	0.01	7.34	3.22	1.86
Abcd2	3.15	5.37	2.58	0.11	0.28	9.6
Abcd3	10.97	12.5	12	42.56	13.15	19.44
Abcd4	2.4	17.7	4.95	10.5	6.52	0.02
Abce1	6.45	9.07	12.43	9.23	19.71	10.46
Abcf1	21.06	21.24	21.02	32.82	13.67	7.76
Abcf2	59.13	72.29	40.77	139.44	43.44	98.53
Abcf3	42.04	62.45	31.55	45.23	51.11	34.74
Abcg1	13.68	25.38	19.95	20.4	15.78	13.79
Abcg2	3.62	1.77	0	1.34	0.02	2.05
Abcg4	2.68	0.94	3.75	0	0.02	1.75
Abhd10	21.47	14.17	20.72	53.15	20.44	19.85
Abhd11	14.73	30.47	11.78	30.39	26.32	19.67
Abhd12	401.63	348.73	320.92	312.47	428.11	380.22
Abhd13	2.02	0.91	2.24	0.73	2.89	14.8
Abhd14a	8.55	0	5.6	8.07	7.2	0
Abhd14b	46.82	33.52	8.17	111.15	67.16	30.2
Abhd15	0.53	8.74	7.5	5.5	1.35	8.86
Abhd16a	296.58	526.15	426.63	207	374.89	279.28
Abhd17a	13.21	9.5	8.54	0	5.28	37.46
Abhd17b	4.12	2.69	2.01	2.12	0.26	7.08
Abhd17c	3.35	0	0.25	0	0.01	1.46
Abhd18	4.94	0.63	4.11	8.83	9.93	1.34
Abhd2	12.2	0.14	0	0	6.8	0
Abhd3	3.48	1.29	3.68	0	6.8	0
Abhd4	68.52	65.13	52.57	85.88	134.45	67.34
Abhd5	8.17	7.32	15.12	12.04	8.13	14.61
Abhd6	91.82	91.25	124.9	85.87	75.33	132.45
Abhd8	94.7	143.72	49.07	102.54	160.55	89.3
Abi1	13.3	22.22	23.65	26.19	19.72	22.62
Abi2	6.4	6.06	12.85	7.6	13.79	4.38
Abi3	2.82	5.01	0.75	0	0	0
Abi3bp	5.34	2.8	2.25	0.96	4.55	1.81
Abl1	2.31	3.39	3.8	0	3.08	2.04
Abl2	2.76	10.49	7.7	4.33	5.36	1.33
Ablim1	3.86	3.24	7.97	4.61	2.36	9.85
Ablim2	33.28	25.96	22.71	16.99	16.1	38.92
Ablim3	3.98	0	2.12	0	0	0
Abo	0	0	0.21	0	0.03	0
Abr	3.63	9.53	8.82	22.49	7.16	0
Abracl	4.58	14.88	6.35	33.63	10.41	0
Abraxas1	7.05	5.24	3.44	17.6	13.72	15.26
Abraxas2	12.14	3.57	6.26	28.21	11.8	5.1
Abt1	13.08	10.09	7.4	7.31	8.77	23.07
Abtb1	58.36	46.36	10.12	34.3	37.13	25.64
Abtb2	12.63	24.09	6.15	10.9	0.01	9.08
Acaa1a	70.23	88.7	52.21	111.32	75.38	74.19
Acaa1b	0.04	0	3.86	0	0	0
Acaa2	14.31	17.02	15.72	49.04	5.57	9.91
Acaca	2.44	1.82	2.8	4.87	3.65	7.05
Acacb	5.11	3.78	6.46	1.25	3.58	0
Acad10	6.7	7.53	0.11	0.43	8.13	0
Acad11	91.64	96.48	82.13	38.07	37.79	72.5
Acad12	0.22	7.04	1.03	1.9	0.54	0.16
Acad8	19.33	36.76	14.91	31.3	44.79	22.95
Acad9	17.62	12.27	18.07	15.03	10.48	19.88
Acadl	7.16	0.03	4.06	16.55	30.15	15.05
Acadm	89.76	56.58	62.43	112.75	68.31	114.36
Acads	11.45	17.3	15.94	0.09	16.48	11.95
Acadsb	34.9	43.96	53.47	42.12	38.76	61.29
Acadvl	51.56	25.22	29.61	59.76	36.84	61.09
Acap1	0.88	4.05	2.78	0	0	0
Acap2	1.93	2.3	2.76	2.71	5.95	3.79
Acap3	2.67	8.84	6.32	1.1	1.76	9.99
Acat1	26.76	14.81	30.5	23.74	24.79	50.33
Acat2	83.36	155.79	176.24	19.22	65.07	57.62
Acat3	4.77	0.41	4.13	0	1.56	1.57
Acbd3	3.63	11.08	21.08	6.59	6.26	6.55
Acbd4	48.99	73.99	48.33	40.64	55.72	55.01
Acbd5	27.34	18.65	21.96	34.96	39.08	18.64
Acbd6	21.94	18.43	30.04	22.25	47.22	34.46
Acbd7	2860.69	3172.7	4833.52	2151.48	2159.46	2318.09
Accs	0.4	6.8	0.03	0.61	6.33	3.27
Accsl	0	0	0	4.14	0	1.48
Acd	34.88	36.08	32.63	45.63	44.75	21.23
Ace	0	0	5.5	0	0	0
Acer1	0	1.35	5.62	7.15	5.12	7.47
Acer2	10.07	27.35	5.38	28.85	21.2	35.62
Acer3	2.44	1.9	3.14	5.98	6.1	9.75
Ache	2.55	2.4	0	3.92	14.4	0.05
Acin1	10.21	17.45	13.08	6.75	1.96	12.03
Ackr1	0.64	2.53	1.9	0	0	0
Ackr3	1.85	9.61	2.7	13.75	12.67	13.31
Ackr4	8.14	0.78	7.09	3.3	2.22	2.93
Acly	50	44.9	26.37	61.48	50.84	83.33
Acmsd	0.73	0	4.14	0.15	2.43	0.62
Acnat1	1.41	2.11	1.4	0	3.92	0.15
Aco1	10.33	0.16	12.77	17.58	18.09	6.25
Aco2	141.17	162.64	112.45	77.32	87.29	113.01
Acot1	3.24	4.67	0.88	6.84	3.82	0
Acot11	0	0	0	1.34	0	2.27
Acot13	139.45	163.74	109.91	195.37	39.24	141.13
Acot2	21.26	34.33	103.38	16.55	24.65	49.14
Acot4	3.92	1.15	6.01	2.07	1.56	3.7
Acot6	1.46	0	3.04	0.36	4.5	1.01
Acot7	330.69	368.06	252.48	314.23	388.61	427.93
Acot8	64.71	44.55	57.94	16.32	33.91	41.56
Acot9	4.34	7.34	18.14	23.44	4.69	9.9
Acox1	25.86	36.11	25.52	44.07	33.62	27.92
Acox3	7.25	0.76	13.15	14.18	11.32	10.29
Acoxl	0.51	0	1.48	2.26	0.48	0.31
Acp1	48.21	40.6	41.18	80.03	37.07	30.99
Acp2	20.68	8.36	33.36	17.21	28.25	37.03
Acp4	0.72	2.59	0	7.06	5.62	2.59
Acp5	0	1.06	0	0	0	0
Acp6	9.09	7.9	6.4	47.17	8.53	18.94
Acp7	4.82	0	4.07	0	0	0
Acr	0	0	0.01	0	0.02	3.02
Acrbp	2.7	2.46	7.06	4.72	0	0
Acsbg1	9.12	0.52	2.23	7.09	0	0
Acsf2	0	0	0	0	0	0.5
Acsf3	13.82	42.94	18.42	4.1	21.47	0.52
Acsl1	38.53	50.04	34.71	73.52	74.54	89.42
Acsl3	21.05	11.11	40.66	93.61	88.76	91.09
Acsl4	60.47	53.85	83.08	39.22	45.96	33.94
Acsl5	22.89	32.77	21.52	9.82	23.53	2.04
Acsl6	1.19	4.63	0	1.18	1.34	1.85
Acsm3	0	4.63	0.13	0	0	0
Acss1	0	0	0	6.37	0	0.03
Acss2	116.31	170.29	153.61	77.11	117.09	206.94
Acss3	3.62	5.13	6.99	0	6.2	0
Acta1	1.6	1.76	3.95	2.85	1.29	4.57
Acta2	1.09	0.89	0.21	3.23	0	0
Actb	580.68	714.82	744.42	844.56	717.13	663.76
Actg1	549.39	619.55	299.67	928.85	1483.03	567.13
Actg2	0	0.79	4.69	0	0	0
Actl6a	23.2	24.29	10.73	36.9	21.74	48.5
Actl6b	7.12	30.85	21.14	0	8.58	9.4
Actn1	8.52	2.12	2.29	6.78	0.85	0.14
Actn2	0	0	0	0	0.01	0.06
Actn4	136.17	126.21	115.4	140.74	286.93	233.43
Actr10	104.52	81.02	80.26	58.85	95.85	121.44
Actr1a	57.83	42.29	35.11	76.88	54.15	40.95
Actr1b	48.9	51.36	36.97	45.81	52.42	54.91
Actr2	18.96	13.31	50.32	37.94	18.92	10.8
Actr3	17.56	9.93	40.89	49.04	61.19	26.03
Actr3b	2.52	3.63	4.34	0	4.72	0.14
Actr5	3.96	2.38	6.86	9.03	0	0
Actr6	13.99	8.4	17.14	16.27	16.59	19.85
Actr8	48.47	50.86	40.23	78.26	61.21	55.66
Actrt3	1.49	0	5.35	0	0	0
Acvr1	3.83	0.04	1.93	5.91	5.3	6.15
Acvr1b	2.43	1.18	1.65	0.4	3.44	0
Acvr2a	3.95	1.56	4.93	4.55	4.08	0.02
Acvr2b	3.07	0.7	1.21	2.5	1.99	3.45
Acvrl1	3.25	1.82	3.69	0	1.06	3.21
Acy1	6.41	5.69	0	8.16	2.74	0.02
Acy3	3.24	0	0	0	47.36	0
Acyp1	42.86	27.72	35.99	64.96	20.94	36.38
Acyp2	39.43	56.79	23.31	21.92	26.52	36.77
Ada	0	0	0.64	0	0	0
Adal	5.22	2.33	0.7	5.71	0	12.07
Adam10	11.82	4.3	15.16	12.3	6.44	9.01
Adam11	0.01	8.51	1.65	1.72	1.25	1.42
Adam12	1.11	1.01	4.66	0	1.15	0
Adam15	15.27	16.31	15.4	0	40.31	14.4
Adam17	4.85	0	8.99	9.7	8.32	7.23
Adam1a	0.58	3.04	8.41	1.84	1.98	2.35
Adam1b	2.71	0.66	0.62	0	0	0
Adam21	0	0	2.29	0	0	0
Adam22	7.34	8.28	9.74	3.11	4.33	2.48
Adam23	4.07	0.02	0	0	0	0
Adam28	1.65	2.54	5.37	0.01	0.73	0
Adam3	3.6	2.66	0	0	0	0
Adam32	0	4.44	1.09	0	0	0
Adam4	3.61	2.22	5.29	3.02	0	2.65
Adam5	0	5.65	2.56	0.88	2.39	1.52
Adam8	0	0	0	22.6	19.57	29.29
Adam9	8.01	8.03	8.43	12.67	6.41	12.45
Adamts1	0.34	3.77	0.38	1.85	5.11	0.06
Adamts10	3.47	0	4.58	1.45	1.89	2.86
Adamts13	2.77	0.89	2.67	4.12	1.21	1.56
Adamts15	3.37	0	0.07	0	0	0
Adamts17	1.17	3.19	0.85	0	0	0
Adamts2	0.4	0.05	3.22	12.85	9.06	2.72
Adamts5	2.36	0.77	0.86	3.18	0	0.27
Adamts6	4.66	10.3	14.51	0	3.45	7.31
Adamts9	1.58	2.92	2.39	0.63	1.65	3.09
Adamtsl1	0	0	9.41	0	2.24	0.92
Adamtsl2	0	0.01	0	0	0	0
Adamtsl3	2.3	1.98	0.22	0	0	0
Adamtsl4	3.14	0.36	0.27	0	0	0.04
Adap1	20.12	23.84	6.64	8.39	0.83	10.38
Adap2	0.15	0.05	9.42	2.85	2.38	2.55
Adar	2.16	0.82	6.19	0.01	8.61	2.49
Adarb1	0.54	4.06	4.91	2.22	1.25	4.25
Adarb2	5.01	3.53	4.68	0.52	0.39	0.38
Adat1	1.96	4.45	2.94	0.79	3.46	11.04
Adat2	2.41	1.7	0.15	7.14	6.12	0
Adat3	4.76	9.15	16.08	10.85	8.63	0
Adck1	40.34	52.19	40.39	1.51	48.25	68.13
Adck2	17.92	9.03	14.14	17.2	22.42	46.26
Adck5	20.49	12.93	22.35	45.83	11.06	30.54
Adcy1	1.27	9.12	3.88	1.16	0	1.91
Adcy2	8.36	0.07	1.85	0.01	4.88	4.04
Adcy3	2.92	13.41	3.4	0	2.44	3.62
Adcy6	6.61	5.97	2.52	1.66	1.07	1.78
Adcy7	0.72	6.37	0	2.66	7.37	2.37
Adcy8	1.87	2.2	3.77	2.76	2.14	0
Adcy9	3.14	5.56	2.9	4.6	4.29	0.01
Adcyap1r1	0	0.01	0	0	0	0
Add1	17.07	12.35	41.67	27.36	30.31	36.5
Add2	0.47	3.59	0.86	0	0	0
Add3	9.97	0.4	11.47	24.56	19.89	5.43
Adgra2	0	0	0	3.18	2.95	3.79
Adgra3	6.05	8.87	6.15	6.67	0	0.03
Adgrb1	3.69	0	1.29	3.6	3.29	1.78
Adgrb2	1.67	0.84	1.03	0.84	0.01	0.01
Adgrb3	4.44	0	0	0	0	0
Adgrd1	0.17	0.13	0.33	0	0	0
Adgre1	0	0.01	0	0	0	0
Adgre4	0	0	0	0	1.52	0.01
Adgre5	0.02	4.99	1.35	0	0	0
Adgrf5	1.36	4.94	0.78	5.4	4.12	3.58
Adgrg1	0.37	0.09	0.17	0.39	0	7.79
Adgrg2	0.97	1.04	8.33	3.56	3.09	3.26
Adgrg6	8.52	0.96	6.79	0.37	3.54	5.18
Adgrg7	0	0	3.54	0	0	0
Adgrl1	5.05	10.28	3.03	1.4	4.02	0.11
Adgrl2	3.12	2.13	4.12	9.16	9.27	7.53
Adgrl3	3.28	1.64	1.19	1.9	0	4.47
Adgrl4	0.06	3.95	0	1.24	2.65	0
Adgrv1	1.24	3.2	10.75	1	3.61	0
Adh1	2.91	0	0.33	0	0	0
Adh5	35.13	17.77	40.06	60.14	42.16	103.04
Adhfe1	5.61	0.42	5.19	14.02	2.4	4.01
Adi1	92.66	95.36	84.5	53.4	102.67	77.66
Adig	0	0	4.98	0	0	0
Adipor1	83.32	65.22	111.08	83.39	119.33	150.33
Adipor2	34.81	13.7	71.58	33.08	56.92	36.41
Adk	8.07	2.89	0.18	32.55	16.16	8.31
Adm	5.62	0	0.93	0	0	0
Adnp	6.12	2.26	12.09	4.9	5.24	5.37
Adnp2	0.8	6.93	2.87	3.87	0.84	0
Ado	24.62	18	45.87	22.03	21.51	41.06
Adora1	7.28	0.78	3.61	2.88	3.02	3.39
Adora2a	0.21	2.76	0.47	0	0	0
Adpgk	23.91	17.04	21.32	19.59	11.32	15.57
Adprh	174.05	277.68	110.76	175.52	126.23	118.26
Adprhl1	23.11	25.36	29.45	56.69	19.6	46.73
Adprhl2	64.38	44.5	38.75	56.29	152.24	31.87
Adprm	13.45	21.74	24.57	22.89	17.9	39.42
Adra1a	0.23	4.87	0	0.26	0.01	4.92
Adra1b	0.01	0	0	0	0	0
Adra2c	4.91	3.64	0.52	1.62	1.06	1.49
Adrm1	63.25	94.28	62.16	111.61	76.32	44.65
Adsl	13.91	15.08	6.6	4.2	5.27	11.01
Adss	8.13	2.05	13.24	16.73	0.72	1.23
Adssl1	3.54	4.38	1.09	3.82	5.12	0
Aebp1	14.56	0.39	2.57	0	2.16	2.66
Aebp2	2.78	1.71	5.26	5.89	0.38	1.73
Aen	9.05	4.67	3.8	15.62	9.55	20.3
Aes	169.45	184.22	166.97	79.31	105.04	112.32
AF366264	1.06	0	0	0	0	0
Afap1	14.91	7.3	28.62	9.25	19.26	17.61
Afap1l1	4.99	0	1.27	6.14	0	0
Afap1l2	2.84	0.06	7.87	4.9	0	0
Afdn	13.97	16.57	13.95	13.58	15.63	20.58
Aff1	11.09	9.6	9.03	3.58	0.54	4.63
Aff2	0	1.72	3.59	0	0	0
Aff3	1.08	3.27	0.74	0	0.6	0.76
Aff4	24.31	25.09	26.32	18.72	9.27	12.78
Afg1l	4.21	5.18	1.3	10.9	0	6.62
Afg3l1	17.1	45.49	36.69	23.42	20.13	27.59
Afg3l2	38.01	21.41	15.37	40.08	48.38	17.45
Afmid	5.26	5.17	1.61	0	0	6.12
Aftph	66.88	61.6	91.73	54.46	58.72	51.69
Aga	24	16.7	26.64	11.73	0	4.99
Agap1	4.64	8.14	5.76	6.74	2.93	6.01
Agap2	0	0	0	3.79	4.68	2.15
Agap3	11.34	12.24	7.37	11.07	18.52	14.14
Agbl2	0	0	0.63	0	0	0
Agbl3	5.97	0.02	2.09	7.93	3.64	4.87
Agbl4	2.68	1.32	2.3	4.41	2.38	3.02
Agbl5	3.01	8.01	4.45	5.51	0	6.45
Ager	0.99	3.04	0	0	0	0
Agfg1	1.73	1.13	3.72	3.21	4.53	0.55
Agfg2	12.36	6.45	4.87	12.91	22.26	11.66
Aggf1	12.44	8.58	34.07	4.75	13.03	13.51
Agk	11.76	14.91	11.97	0.22	5.31	19.99
Agl	3.25	0.42	1.78	5.38	5.73	0.94
Ago1	1.2	5.28	0.5	1.53	1.04	1.91
Ago2	1.66	0.27	1.73	0.85	0	0
Ago3	3.83	5.52	2.58	4.62	3.13	4.51
Ago4	5.05	10.91	8.36	4.78	6.3	8.77
Agpat1	17.99	40.81	17.42	4.45	9.83	10.33
Agpat2	40.03	6.04	27.92	10.29	0.02	1.32
Agpat3	13.73	6.54	11.75	6.24	9.53	6.5
Agpat4	7.47	0.03	7.78	0	7.62	0.2
Agpat5	7.73	2.63	11.48	16.8	11.93	11.4
Agps	1.46	2.13	2.77	2.77	1.55	0.33
Agr2	2.64	6.2	2.86	3.01	3.15	3.52
Agr3	12.38	0.25	16.59	0	4.31	3.64
Agrn	3.51	0.03	0.82	3.42	0.96	0
Agrp	9.96	2.89	3.2	0	0.61	2.22
Agt	4.65	2.82	1.91	0	0.15	0.35
Agtpbp1	3.81	2.07	4.62	0.68	1.04	0
Agtrap	11.65	18.86	11.75	1.69	17.35	17.28
Ahctf1	4.42	1.43	1.95	5.35	1.01	0.29
Ahcy	8.65	14.73	13.15	6.37	6.01	15.5
Ahcyl1	9.37	9.65	10.26	7.17	28.53	11.88
Ahcyl2	14.03	12.23	12.29	0.78	15.4	0.68
Ahdc1	2.43	2.22	1.12	1.75	0	0
Ahi1	10.43	17.93	8.18	12.4	8.74	17.45
Ahnak	0	2.34	0.07	2.91	0.33	0
Ahr	2.8	10.31	1.72	1.9	2.04	2.41
Ahsa1	175.7	153.62	167.06	104.47	34.42	124.75
Ahsa2	58.89	34.26	60.56	59.82	9.89	55.62
AI413582	180.84	201.71	142.24	200.53	152.77	213.55
AI464131	34.68	54.08	47.62	11.46	22.27	40.4
AI467606	0	0	0	0.03	0.01	5.21
AI481877	1.49	0	2.94	1.76	1.01	2.43
AI593442	230.93	209.8	502.08	377.17	245.47	627.48
AI597479	7.31	1.94	13.61	9.33	17.68	7.19
AI661453	12.5	1.78	0.37	1.63	4.12	0.04
AI837181	10.43	13.6	11.95	8.12	0	21.71
AI987944	7.45	3.42	6.95	4.99	7.01	24.16
Aida	2.82	2.96	10.05	2.45	1.15	8.65
Aif1l	237.31	365.71	270.13	392.72	884.57	415.46
Aifm1	63.53	83.83	83.58	65.9	49.27	111.53
Aifm2	3.05	0	4.18	0	3.03	4.83
Aifm3	8.66	14.82	7.57	4.79	26.79	14.61
Aig1	79.47	77.64	72.01	69.12	62.06	47.59
Aim2	0	1.55	6.57	0	0.22	3.41
Aimp1	36.34	34.08	19.04	21.19	29.77	27.16
Aimp2	47.96	35.66	42.22	53.22	29.84	37.84
Aip	86.17	122.44	82.32	89.97	30.71	57.43
Ajm1	0.5	2.89	0	0	0	0
Ajuba	0	3.51	3.73	5.63	3.04	0
Ak1	58.92	54.63	91.27	5.24	30.8	10.04
Ak2	42.81	38.25	53.44	21.81	34.01	29.29
Ak3	1.33	5.24	3.19	9.26	17.77	1.02
Ak5	3.14	6.01	3.24	0	0.03	1.77
Ak6	12.53	16.91	15.77	15.7	8.15	29.09
Akain1	0	0	4.52	0	0	0
Akap1	1.38	0	2.99	5.27	0.05	4.21
Akap10	5.07	8.86	11.86	13.02	5.29	8.66
Akap11	6.75	7.39	16.34	8.04	3.56	4.47
Akap12	7.69	4.19	22.13	19.25	50.06	8.61
Akap13	2.86	3.86	6.93	7.07	6.89	3.09
Akap14	0	0	1.98	0	0	0
Akap17b	3.35	1.61	2.19	8.3	2.79	0.14
Akap2	15.83	20.78	14.25	17.03	26.79	33.13
Akap5	2.34	1.74	6.98	3.44	2.93	0
Akap6	1.51	2.21	0.28	1.65	1.41	1.99
Akap7	2.72	1.41	3.99	0.04	0.85	11.75
Akap8	19.1	25.54	17.27	29.73	46.05	37.54
Akap8l	138.95	233.01	119.74	85.82	208.88	250
Akap9	29.33	51.74	69.51	36.01	27.12	34.02
Akip1	12.06	6.72	22.28	38.6	18.95	0
Akirin1	101.58	107.32	89.47	126.5	197.33	114.46
Akirin2	22.79	4.5	23.79	7.53	11.4	0.02
Akna	0.12	8.94	1.08	1.74	1.57	0.26
Aknad1	0	0	6.32	3.87	0.09	0
Akr1a1	380.55	294.54	261.96	760.07	1166.28	407
Akr1b10	4.81	0.61	10.68	6.54	4.31	19.92
Akr1b3	330.38	211.04	196.89	73.82	70.16	142.87
Akr1b8	0	5.67	0	6.51	6.33	0
Akr1c13	0	0	0	1.57	3.97	6.86
Akr1c14	0	0	0.01	0	0	0
Akr1c19	0	0.01	0	0	0	0
Akr1c21	0	0	4.8	0	0	0
Akr1cl	1.87	0.9	10.69	3.66	0	0
Akr1e1	31.33	39.86	39.84	28.91	5.19	24.35
Akr7a5	40.53	49.94	36.15	43.75	57.72	55.38
Akt1	14.86	25.58	22.4	5.51	8.2	5.7
Akt1s1	39.37	40.93	34	29.28	38.2	33.22
Akt2	33.06	21.94	24.36	31.61	44.02	25.39
Akt3	6.08	3.21	4.21	7.13	8.13	1.37
Aktip	42.62	48.33	68.3	169.33	91.19	44.45
Alad	44.66	63.23	75.35	97.88	59.02	63.66
Alas1	21.35	10.04	7.09	7.75	19.01	1.93
Alas2	90.88	0.09	2.2	3.76	0	0.09
Alcam	3.81	0.15	3.41	2.15	2.96	0.45
Aldh16a1	10.83	12.37	0	0	15.83	18.41
Aldh18a1	2.85	10.28	12.47	4.82	4.02	12.04
Aldh1a1	14	0.43	0	44.54	87.57	60.65
Aldh1a3	6.3	8.61	10.3	2.11	2.25	2.62
Aldh1a7	0.01	0	0	0.33	0.21	0.21
Aldh1b1	5.31	6.35	6.11	1.53	0	0.47
Aldh1l1	0	7.5	5.85	2.42	0	3.62
Aldh1l2	1.74	1.25	2.85	0	0	0
Aldh2	16.31	36.47	11.61	4.19	25.55	19.54
Aldh3a1	5.26	7.39	3.01	4.15	0	1.79
Aldh3a2	13.08	7.24	3.93	9.98	13.12	13.01
Aldh3b1	10.53	21.56	0.53	0	0	12.46
Aldh3b2	0	4.73	0	0	1.67	1.65
Aldh4a1	34.61	34.24	7.57	30.99	4.45	9.17
Aldh5a1	1.26	2.26	4.35	4.41	0.53	4.67
Aldh6a1	6.92	12.85	10.13	14.42	25.46	16.76
Aldh7a1	18.93	24.55	26.27	15.12	9.34	19.43
Aldh9a1	39.51	51.51	30.14	34.12	45.22	58.06
Aldoa	656	574.24	441.53	817.39	783.08	991.44
Aldob	0	0	0.01	0	0	0
Aldoc	21.52	8.67	27.78	15.62	45.84	34.13
Alg1	52.12	60.71	28.16	39.14	48.67	77.85
Alg10b	3.46	6.17	0.22	5.6	5.25	4.42
Alg11	16.15	20.59	35.94	7.8	13.91	25.26
Alg12	15.57	15.24	14.86	0.42	0	12.87
Alg13	4.8	0	0	0.67	4.56	8.65
Alg14	28.2	53.8	30.16	63.66	41.32	27.76
Alg2	89.27	85.3	87.78	53.98	122.58	75.65
Alg3	42.1	24.26	32.93	26.73	36.8	12.44
Alg5	19	8.43	44.11	14.82	14.66	34.09
Alg6	4.05	2.44	8.14	6.13	7.83	7.34
Alg8	2.64	5.05	0.14	0.12	0.04	7.62
Alg9	2.55	9.84	4.99	6.75	4.48	0.3
Alk	1.64	4.94	0.12	4.54	0.13	0.78
Alkal2	0.07	1.91	0	0	0	0
Alkbh1	10.35	15.02	16.28	27.04	35.53	18.36
Alkbh2	2.13	6.71	0	22.19	4.71	8.77
Alkbh3	29.07	2.77	21.73	28.38	31.76	34.73
Alkbh4	8.89	7.41	8.74	19.15	12.59	0
Alkbh5	24.91	22.38	52.88	47.57	42.16	42.87
Alkbh6	116.5	78.33	96.27	125.15	112.65	65.54
Alkbh7	53.14	54.38	74.66	178.94	45.93	103.68
Alkbh8	2.66	5.76	13.39	1.66	20.14	0.63
Alms1	2.43	5.03	3.52	3.64	3.13	3.27
Alox12	0.11	3.97	0	2.64	4.74	7.18
Alox15	0.23	1.81	5.16	5.44	1.3	5.07
Alox5ap	3.28	5.38	0.34	0.04	0	0.05
Alox8	11.4	1.44	2.76	0.96	0.6	1.55
Aloxe3	0	0	0	0	3.31	7.47
Alpk1	0.57	5.56	0.22	0	0	0
Alpk3	1.55	0	4.98	1.53	0.72	0.92
Alpl	0	0.5	0.96	0	0	0
Als2	5.73	6.9	5.69	7.53	12.1	11.45
Als2cl	2.41	0.28	6.76	6.26	0.01	0.05
Als2cr11b	0	3.43	0	0	0	0
Alx4	0.01	0	0	0	0	0
Alyref	2.71	0	0	3.07	0	0.2
Alyref2	12.5	0.16	17.2	13.15	10.14	17.86
Amacr	27.33	38.05	19.75	12.03	22.37	15.61
Ambra1	6.61	11.42	4.63	13.42	5.69	1.27
Amd1	67.98	49.43	81.08	101.89	83.67	71.03
Amd2	8.64	0.49	3.5	0.41	0.39	2.35
Amdhd2	25.33	27.29	20.05	62.83	25.46	25.14
Amer1	3.04	3.79	4.98	0.95	2.87	2.37
Amer2	4.29	1.31	9.42	11.82	25.1	12.94
Amer3	1.43	0	7.39	2.01	1.44	1.88
Amfr	53.96	30.72	56.97	56.96	78.13	42.15
Amh	0	0	0	0	0.23	2.89
Amigo1	3.69	2.53	1.18	4.06	9	9.09
Amigo3	0.97	11.62	1.1	3.91	3.4	3.54
Ammecr1	0.26	0.24	4.3	0	0	0
Ammecr1l	13.28	8.27	9.02	20.13	4.88	20.52
Amn1	32.49	27.45	71.68	18.94	2.33	13.81
Amot	12.94	7.85	3.23	4.41	11.68	4.02
Amotl1	6.35	5.19	1.85	0.58	8.69	1.74
Amotl2	10.18	32.56	1.71	26.5	27.28	7.28
Ampd1	0	0	0	0.02	9.77	0
Ampd2	21.01	17.78	10.21	36.95	12.85	30.6
Ampd3	4.27	10.81	1.18	19.24	8.75	15.56
Amph	39.89	111.65	57.32	35.28	84.17	112.87
Amt	41.7	34.45	84.88	6.1	11.8	40.84
Amy1	4.1	3.34	12.31	14.8	24.19	0
Amy2a2	0	0	1.98	0	4.79	4.48
Amy2a3	0	0	1.94	6.09	7.58	7.81
Amy2a4	0.68	0	1.26	0.93	2.98	5.15
Amz1	4.67	0	2.75	0	0	6.21
Amz2	23.58	17.46	18.3	22.5	11.8	25.65
Anapc1	7.88	14.88	10.43	6.52	4.83	10.59
Anapc10	15.62	16.69	9.67	22.57	4.65	34.37
Anapc11	23.83	10.63	14.01	14.24	5.67	21.22
Anapc13	327.32	138.15	173.75	343.79	122.43	188.74
Anapc15	46.63	25.55	23.42	42.49	43.35	29.97
Anapc16	35.49	46.37	48.5	24.37	30.95	32.74
Anapc2	41.38	41.23	66.4	47.16	69.79	41.12
Anapc4	23.29	20.56	46.76	24.43	10.83	24.47
Anapc5	24.48	38.05	50.08	51.08	42.19	19.97
Anapc7	25.53	10.74	2.52	7.62	22.14	46.66
Ang	0	5.16	2.21	3.5	2.36	3.81
Ang4	0	4.19	0	0	0	0
Angel1	1.77	7.68	0	0	0.12	2.03
Angel2	11.99	13.04	33.35	15.97	31.9	21.4
Angpt1	3.5	0	0.27	1.09	1.62	1.79
Angpt2	0.28	4.93	2.91	5.4	1.77	1.63
Angptl1	1.34	0.76	1.43	0	0	0
Angptl2	0.51	0	3.01	0	3.13	0
Angptl6	12.74	16.84	12.69	0.57	10.86	13.18
Angptl7	0.01	0	0	0	0	0
Ank	13	8.93	15.3	4.34	11.67	25.97
Ank1	1.27	7.3	0	0.46	0.58	0
Ank2	3.42	2.84	1.16	0	2.03	13.45
Ank3	4.99	15.94	12.57	10.13	13.28	6.57
Ankar	0	0	0	0.12	2.13	2.98
Ankdd1a	0.89	4.29	0.52	0.35	0.47	0.26
Ankef1	4.51	3.05	2.54	0.01	0.89	1.53
Ankfn1	9.57	6.85	7.2	8.99	13.82	9.13
Ankfy1	9.09	14.83	6.79	9.23	6.32	7.28
Ankhd1	5.2	4.13	7.31	7.51	1.39	2.38
Ankib1	4.47	9.14	3.39	2.92	0.12	0.12
Ankk1	0.01	0	0	0	0	0
Ankle1	2.47	0	1.51	0	0	0
Ankle2	5.77	2.6	9.17	8.05	21.07	11.43
Ankmy2	13.67	16.68	23.5	21.69	13.32	15.25
Ankra2	33.68	30.51	16.83	23.69	11.72	12.01
Ankrd10	7.87	10.38	14.57	12.24	15.48	10.79
Ankrd11	4.12	7.71	10.78	3.4	3.85	6.77
Ankrd12	14.44	8.88	13.83	13.67	9.26	19.46
Ankrd13a	4.01	0.75	2.93	3.79	5.24	10.28
Ankrd13b	15.93	19.69	27.41	28.02	3.54	9.35
Ankrd13c	1.34	1.81	2.99	5.25	1.53	11.38
Ankrd13d	84.4	104.86	49.52	32.55	34.66	132.11
Ankrd16	3.6	6.07	7.84	8.69	5.79	20.28
Ankrd17	6.44	5.54	12.02	4.4	1.33	4.13
Ankrd2	2.22	0.55	4.1	0	0	0
Ankrd22	15.51	26.22	37.02	12.8	0	19.65
Ankrd23	2.3	0	3.15	0	9.17	9.33
Ankrd24	13.73	6.86	7.48	8.84	5.44	28.78
Ankrd26	2.02	0	4.26	2.6	3.06	0
Ankrd27	2.9	6.11	4.52	6.73	3.2	3.2
Ankrd28	2.58	3.25	6.19	3.38	4.51	0
Ankrd29	4.46	4.31	0.49	1.81	0	3.68
Ankrd33b	8.75	0.67	6.24	1.81	0.68	6.72
Ankrd34a	14.56	0	0	0	1.3	2.14
Ankrd34b	0	0.7	4.16	0	0	0
Ankrd35	0.95	12.93	0	3.48	0.36	3.11
Ankrd37	5.01	0.26	8.81	10.46	4.19	17.81
Ankrd39	5.5	10.89	5.46	12.64	10.89	24.9
Ankrd40	16.36	15.82	8.63	16.23	3.49	3.12
Ankrd42	3.91	16.08	6.1	9.72	4.54	22.95
Ankrd44	2.48	0	5.46	2.49	2.63	1.54
Ankrd45	0.64	5.7	4.1	3.31	4.9	0.14
Ankrd46	18.64	29.3	30.77	28.29	45.38	19.08
Ankrd49	13.65	0.39	6.66	17.49	7.06	17.66
Ankrd50	0.92	2.55	2.02	10.26	1.93	9
Ankrd52	4.81	7.12	0.52	1.73	2.68	0.43
Ankrd54	19.5	38.48	13.15	18.45	22.37	26.11
Ankrd55	0	0	1.46	0	0	0
Ankrd6	5.11	1.84	6.16	0	1.5	2.5
Ankrd63	0	0	0.2	0	0	0
Ankrd65	0	0	0	6.1	2.35	3.65
Ankrd7	0.33	1.24	1.87	1.22	6.42	1.34
Ankrd9	9.62	7.84	0.28	5.4	4.31	0
Anks1	1.62	6.05	3.69	3.87	3.42	0
Anks1b	11.15	8.4	2.54	13.71	17.08	16.77
Anks3	17.29	26.38	34.17	7.82	15.76	5.34
Anks6	0	0	0	3.91	0	0
Ankzf1	5.55	3.1	11.9	34.41	14.82	2.54
Anln	0	0	0	1.07	2.87	0
Ano1	0	0	5.77	0	0	0
Ano10	63.46	98.26	43.02	61.67	90.34	41.64
Ano3	28.12	28.78	48.3	46.19	42.84	71.14
Ano4	52.64	72	43.14	52.24	20.98	76.43
Ano5	0.31	4.07	1.41	3.34	2.87	3.04
Ano6	50.14	41.43	54.8	0.35	10.51	34.12
Ano8	0	0	0.07	0.56	0	0
Anp32a	7.09	3.58	17.97	17.94	5.45	5.88
Anp32b	172.71	111.73	180.11	188.89	195.75	231.91
Anp32e	40.68	59.33	34.06	44.01	66.27	63.11
Anpep	16.05	52.85	18.22	2.65	6.81	4.03
Antxr1	3.54	0	1.43	0	0	0
Antxr2	0	0	0	1.42	1.21	1.46
Anxa1	30.65	0.04	0	7.8	9.71	4.22
Anxa11	3.99	2.57	4.09	1.6	3.76	0
Anxa2	153.34	25.65	171.36	512.51	172.38	166.33
Anxa3	11.6	6.84	1.55	1.86	0	2.37
Anxa4	1.7	0.06	10.75	37.25	10.16	20.17
Anxa5	757.73	855.07	952.56	1465.58	551.98	687.59
Anxa6	65.81	90.39	47.27	128.01	77.47	117.22
Anxa7	28.27	23.26	40.11	35.91	15.95	48.8
Anxa9	11.68	14.86	17.24	47.53	3.98	31.89
Aoc1	2.14	4	4.96	0	6.04	0
Aoc2	1.94	1.37	2.79	0.38	0.02	4.53
Aoc3	0.01	0	0	0	0	0
Aox1	0	2.77	6.2	1.72	2.45	1.59
Aox2	2.53	5.42	2.32	3.17	0	0
Aox3	2.88	0.63	3.54	4.87	5.99	4.2
Ap1ar	5.13	2.03	17.91	6.02	16.27	0.02
Ap1b1	78.79	106.79	66.95	88.62	103.61	155.19
Ap1g1	17.12	21.08	14.78	13.33	7.6	27.94
Ap1g2	5.77	19.66	5.55	0.47	1.46	1.63
Ap1m1	27.48	21.46	17.07	18.51	5.6	61.1
Ap1m2	217.94	310.11	218.44	282.07	339.62	264.91
Ap1s1	158.83	133.48	99.1	76.18	82.12	108.52
Ap1s2	6.33	3.49	7.03	2.6	2.74	0.51
Ap1s3	10.39	2.41	1.98	0.72	0	0
Ap2a1	11.15	48.93	5.19	16.83	39.57	12.28
Ap2a2	35.2	33.31	53.31	35.57	37.21	29.54
Ap2b1	9.72	5.16	15.97	10.1	16.18	9.81
Ap2m1	159.31	157.17	169.58	208.15	170	176.39
Ap2s1	163.5	195.96	85.28	158.18	195.7	94.15
Ap3b1	4.69	1.85	1.67	3.8	10.38	10.44
Ap3b2	265.36	384.06	260.22	210.67	311.6	467.11
Ap3d1	153.28	164.27	118.55	73.44	99.95	171.88
Ap3m1	5.49	8.54	8.88	38.54	6.85	12.44
Ap3m2	186.56	208.33	183.64	87.57	230.35	144.28
Ap3s1	177.39	219	196.31	101.23	148.5	162.68
Ap3s2	24.4	31.91	18.92	12.8	21.45	21.46
Ap4b1	14.28	11.77	25.61	9.09	19.87	23.12
Ap4e1	1.81	4.09	2.11	4.27	0.02	9.32
Ap4m1	1.82	7.31	4.75	6.83	14.22	3.7
Ap4s1	27.87	19.6	34.78	62.39	8.92	32.61
Ap5b1	2.48	0	4.67	7.22	1.17	2.54
Ap5m1	3.81	2.11	14.44	4.25	5.24	10.82
Ap5s1	8.31	14.98	14.53	14.37	20.91	14.95
Ap5z1	3.36	3.57	5.22	0.1	2.76	8.21
Apaf1	0.41	10.08	1.42	3.78	2.54	3.92
Apba1	72.24	184.99	123.62	41.97	120.34	142.12
Apba2	3.31	2.06	1.7	5.2	1.47	3.38
Apba3	32.18	7.3	7.53	13.23	5.76	15.11
Apbb1	59.13	86.23	51.02	140.23	161.98	66.18
Apbb2	16.53	4.98	11.71	31.99	25.24	29.47
Apbb3	65.93	101.02	66.17	90.62	68.96	92.09
Apc	3.68	1.33	4.36	4.1	6.27	7.03
Apc2	0.8	1.2	1.03	0	0	0
Apeh	44.96	49.47	28.75	58.84	46.43	55.3
Apex1	25.72	50.79	48.78	49.86	103.87	23.35
Apex2	4.53	2.37	3.84	0.07	0.04	0.05
Aph1a	10.82	7.72	8.9	9.08	16.14	6.72
Aph1b	28.03	16.05	34.76	10.79	16.85	20.93
Aph1c	9.42	18.4	12.83	16.4	13.03	13.7
Api5	36.42	66.56	53.06	44.72	89.56	57.03
Apip	44.22	30.99	68.62	33.07	2.11	23.83
Aplf	5.74	4.7	3.48	6.9	4.34	1.24
Apln	5.55	15.02	5.41	5.23	3.9	13.01
Aplp1	14.13	4.24	19.06	17.27	19.45	32.06
Aplp2	152.35	153.96	221.25	234.57	340.5	419.98
Apmap	19.92	17.01	38.25	67.52	52.24	60.05
Apoa1	2.49	0	0.67	0	0	0
Apoa2	4.22	1.49	0	0	0	0
Apoa4	1.93	3.22	7.75	0	0.61	4
Apobec1	0	0	0	5.31	11.08	22.54
Apobec2	38.88	0.47	4.2	2.04	0.24	1.8
Apobec3	1.85	0.81	0.99	0	0	0.79
Apobec4	0	0	0	0	0.02	0.02
Apobr	0	0	14.99	2.97	1.23	0
Apoc1	6.76	6.56	0	6.49	14.22	0
Apoc3	3.28	7.96	1.96	0	3.4	3.54
Apod	391.04	47.8	30.79	177.98	170.07	0.04
Apoe	235.39	68.87	43.49	271.31	260.64	176.16
Apoh	2.34	0	3.85	0	0	0
Apol10a	0.84	0	8.89	3.76	3.29	3.46
Apol11a	1.09	0	0.36	0	0	0
Apol11b	32.55	1.05	0	0	3.84	0
Apol6	0	0.94	4.23	2.71	0.88	1.25
Apol7b	0	0	6.97	0.16	0.04	0
Apol7e	1.12	0.5	0.66	0.2	0	3.42
Apol8	7.18	1.77	1.39	2.14	0.67	0.84
Apold1	5.81	2.63	2.19	4.51	12.12	0
Apoo	70.73	103.26	103.28	65.26	40.49	84.04
Apool	4.7	8.87	0	15.47	5.34	0
Apopt1	33.22	31.73	35.79	60.36	30.15	50.97
App	218.02	176.93	347.13	184.1	397.69	255.68
Appbp2	12.36	8.14	25.11	19.74	10.34	12.46
Appl1	3.75	0.49	13.16	2.3	11.85	5.18
Appl2	35.17	32.82	37.32	36.31	41.61	62.65
Aprt	32	7.04	6.33	36.02	20.57	12.74
Aptx	10.69	16.68	3.96	12.86	11.35	11.91
Aqp1	0	5.36	10.76	3.24	0.94	0.02
Aqp11	58.74	26.76	9.05	4.55	5.64	8.38
Aqp4	6	1.52	5.82	0.09	4.36	4.07
Aqp5	5.34	0	3.32	0	2.43	0.03
Aqp7	2.73	5.73	16.75	0	3.08	0.96
Aqp8	7.93	6.63	1.79	0.01	0	0.04
Aqr	6.18	3.36	3.97	8.28	8.39	17.71
Ar	0	0	0	1.65	1.07	3.68
Araf	190.82	186.92	198.13	178.83	166.3	300.44
Arap1	3.14	6.03	5.97	0	0.27	8.1
Arap2	1.73	1.96	3.68	4.08	0.01	2.36
Arap3	0	8.63	0	1.49	1.79	3.42
Arc	0	0	0	1.45	1.98	2.15
Arcn1	41.01	38.06	71.8	75.65	57.28	74.11
Arel1	7.53	12.39	9.39	9.12	0	6.26
Arf1	353.67	288.63	302.81	466.53	456.45	382.96
Arf2	11.24	5.01	10.26	36.97	23.92	21.48
Arf3	121.16	159.25	145.62	103.26	128.21	120.01
Arf4	41.03	39.42	30.04	73.56	121.57	31.79
Arf5	268.51	370.66	350.03	351.49	545.25	514.71
Arf6	5.85	5.04	11.7	6.67	2.48	14.06
Arfgap1	28.37	38.16	11.4	0.35	32.8	47.79
Arfgap2	30	50.56	19.67	47.67	28.87	27.38
Arfgap3	11.14	30.59	19.86	14.98	32.07	12.54
Arfgef1	40.78	66.96	100.92	59.74	47.55	62.09
Arfgef2	3.52	0.04	1.51	2.55	11.37	4.48
Arfgef3	2.62	1.1	2.46	0	1.55	1.23
Arfip1	15.91	19.04	15.3	7.15	10.58	18.25
Arfip2	13	19.73	25.8	27.66	25.1	26.44
Arfrp1	54.25	61.69	45.34	33.02	20.26	58.06
Arg1	0	0	2.62	2.01	0.54	0.71
Arg2	1.81	0.9	1.76	17.88	0	11.28
Arglu1	156.99	150.96	296.98	192.24	102.98	183.69
Arhgap1	37.78	69.15	45.71	41.9	44.76	73.38
Arhgap10	14.62	46.93	14.7	23.72	12.24	26.9
Arhgap11a	4	0	2.26	0	3.77	0
Arhgap12	7.56	3.65	6.67	12.55	13.4	9.59
Arhgap15	9.29	25.88	14.01	8.96	8.12	9.03
Arhgap17	16.17	30.86	15.52	33.25	15.01	19.61
Arhgap18	11.82	16.73	14.06	16.78	11.52	54.03
Arhgap19	2.44	3.22	2.66	0	4.23	2.23
Arhgap20	1.29	3.1	0	0	0	0
Arhgap21	3.24	1.23	2.92	2.71	4.66	4.17
Arhgap22	0	0.01	0	0	0	0
Arhgap23	1.89	1.86	0.86	0	0.97	1.36
Arhgap24	12.47	2.79	9.38	21.4	23.34	2.18
Arhgap26	6.81	3.11	2.35	8.46	4.86	5.03
Arhgap27	3.92	0	0.17	4.98	6.41	0.01
Arhgap28	3.76	1.88	2.65	1.7	2.86	1.63
Arhgap29	0	0	2.19	0	2.41	0.82
Arhgap30	0.29	0	0.34	2.91	0.56	3.32
Arhgap31	2.32	0	0	1.15	2.09	0
Arhgap32	5.65	1.02	4.15	2.58	10.18	4.28
Arhgap33	0.5	5.67	0.57	0	8.56	0.12
Arhgap35	18.14	14.65	20.84	8.61	34.08	9.07
Arhgap36	1.41	0	2.76	0	2.76	6.18
Arhgap39	14.09	14.19	1.44	7.43	3.19	10.95
Arhgap4	0	0	0	0	2.47	1.04
Arhgap42	10.72	4.82	1.59	5.09	6.33	0
Arhgap44	1.69	2.9	2.2	2.14	0.84	3.28
Arhgap5	8.63	15.23	13.78	6.38	20.17	12.19
Arhgap6	0	5.28	0.11	0	0	0
Arhgap8	1.38	0	7.88	12.59	0	15.18
Arhgdia	165.2	141.08	91.8	179.39	180.75	84.84
Arhgdib	3.37	0.19	0	2.44	0.88	0.21
Arhgdig	19.19	9.43	20.15	10.46	29.66	5.75
Arhgef1	7.76	0.49	9.26	0	1.02	9.19
Arhgef10	8.12	14.63	6.35	15.82	12.22	27.66
Arhgef10l	7.44	6.15	4.44	15.43	3.9	22.66
Arhgef11	3.55	0.01	0.63	2.95	0.03	2.33
Arhgef12	1.37	1.68	1.93	2.3	1.64	1.98
Arhgef15	1.49	3.1	2.25	0.1	0	2.03
Arhgef16	13.61	34.56	23.5	6.06	11.48	26.18
Arhgef17	2.58	2.01	1.47	3.13	3.81	4.19
Arhgef18	2.6	2.22	5.21	14.88	5.62	0
Arhgef19	3.19	1.99	5.06	1.29	0	0
Arhgef2	4.96	9.12	2.98	20.89	20.45	12.37
Arhgef25	1.41	1.98	4.17	0.02	0.04	5.45
Arhgef26	1.85	0.26	2.36	2.49	2.07	0
Arhgef28	14.35	28.25	19.52	14.21	27.2	36.34
Arhgef3	5.13	0.88	0	2.3	2.31	0
Arhgef33	5.32	0	0	0	0	0
Arhgef37	3.78	4.47	5.84	12.24	10.12	1.28
Arhgef38	1.29	0.24	6.35	0.29	0.48	1.39
Arhgef39	0	4.53	0	2.26	0	0.47
Arhgef4	4.55	0	1.29	0	0.01	8.83
Arhgef40	3.44	6.61	4.74	6.38	9.37	1.88
Arhgef5	5.81	1.34	0.57	6.41	0	0
Arhgef6	8.68	8.34	0	13.39	3.46	9.22
Arhgef7	7.13	14.34	15.27	19.6	5.94	14.77
Arhgef9	1.89	4.66	3.5	3.58	0	2.35
Arid1a	12.07	15.4	15.61	18	18.83	23.53
Arid1b	4.35	1.13	1.28	4.75	5.66	7.71
Arid2	5.31	4.32	3.75	10.71	6.75	9.48
Arid3a	6.49	0.35	8.84	4.32	2.13	0
Arid3b	21.01	22.81	8.07	1.32	15.53	5.74
Arid4a	2	18.97	9.46	15.05	15.15	6.31
Arid4b	16.48	19.12	18.99	20.73	16.93	18.7
Arid5a	4.67	4.22	6.31	0	2.47	7.46
Arid5b	1.42	0.07	4.49	0	0	0
Arih1	2.35	3.52	5.8	2.11	3.03	8.21
Arih2	24.37	28.83	17.62	23.34	80.38	34.11
Arl1	109.68	137.16	121.62	130.75	138.57	108.47
Arl10	7.22	0.29	0.59	0.06	4.61	7.21
Arl13b	2.83	2.89	3.59	4.49	5.86	0.12
Arl14ep	16.79	4.56	16.87	7.59	6.89	15.01
Arl14epl	0.01	0	0	0	0	0
Arl15	9.3	5.18	7.36	22.67	13.25	11.29
Arl16	17.13	5.97	23.14	3.73	8.24	11.22
Arl2	133.26	178.44	148.66	138.15	121.84	180.38
Arl2bp	17.64	6.84	19.27	11.58	22.77	19.62
Arl3	89.27	89.34	100.36	72.62	32.18	68.41
Arl4a	9.3	9.06	23.64	9.13	27.82	0
Arl4c	3.71	0.01	3.13	1.7	5.34	0.23
Arl4d	0	0	0	0	0.36	6.95
Arl5a	26.83	21.27	23.67	27.18	25.87	31.65
Arl5b	2.12	1.6	3.79	2.24	3.45	2.16
Arl6	62.49	76.42	91.68	115.03	38.33	104.76
Arl6ip1	266	301.91	302.11	232.4	293.58	331.96
Arl6ip4	85.59	73.75	41.02	53.58	49.08	54.72
Arl6ip5	208.74	197.59	222.69	149.45	171.13	205.12
Arl6ip6	2.98	0.1	7.39	12.62	0.41	4.94
Arl8a	11.58	10.98	5.97	5.44	2.73	3.14
Arl8b	47.71	52.47	51.09	42.71	68.22	34.67
Armc1	29.87	20.89	33.31	14.78	20.73	25.91
Armc10	22.63	9.39	12.16	15.16	5.65	5.35
Armc3	0	0	0	1.51	1.04	1.21
Armc5	11.74	8.04	3.61	14.73	10.88	9.87
Armc6	2.32	3.7	4.69	3.35	0.01	11.37
Armc7	9.51	7.76	0.19	7.1	0	3.41
Armc8	27.92	29.31	25.91	18.13	26.38	58.55
Armc9	5.39	2.79	10.92	8.76	14.87	0
Armcx1	18.79	45.31	16.1	4.15	16.12	57.02
Armcx2	26.48	27.75	23.12	13.8	40.83	32.38
Armcx3	42.79	28.81	34.79	51.75	33.38	24.19
Armcx4	0.4	5.55	1.29	0	0	0
Armcx5	3.97	8.1	7.04	8.05	27.35	19.14
Armcx6	5.99	5.15	8.52	5.89	4.64	0
Armh1	1.66	2.38	8.58	2.94	19.49	1.02
Armh3	7.65	7.76	16.97	15.58	15.06	10.43
Armh4	4.33	10.77	0	8.58	0	0
Armt1	9.5	0.07	12.41	4.7	9.95	19.52
Arnt	14.16	25.85	48.34	11.13	10.62	32.38
Arnt2	1.01	4.78	4.68	0	4.31	0.06
Arntl	10.92	25.2	12.4	19.88	17.93	8.41
Arntl2	0	8.17	3.5	2.54	0.55	1.77
Arpc1a	139.09	109.06	89.23	90.86	173.03	205.41
Arpc1b	7.66	6.84	3.95	18.46	13.97	29.3
Arpc2	135.32	146.38	162.13	98.89	223.3	135.4
Arpc3	23.85	25.54	30.84	8.86	53.34	39.1
Arpc4	101.2	118.14	80.63	101.72	125.11	94.35
Arpc5	75.12	59.52	130.57	154.75	99.53	118.47
Arpc5l	91.49	76.42	109.19	53.97	68.09	96.25
Arpin	16.94	19.95	10.02	17.25	2.17	0
Arpp19	21.93	8.63	12.47	31.62	31.26	17.54
Arpp21	15.24	0	0	0.11	2.35	2.72
Arr3	0	4.36	1.48	0	0	0
Arrb1	3.35	3.53	5.99	9.38	9.14	0
Arrb2	3.11	0	2.16	2.64	2.71	0
Arrdc1	86.02	138.54	101.24	140.97	150.22	58.25
Arrdc2	6.28	0.48	0.56	1.27	5.1	0.14
Arrdc3	21.99	17.81	29.91	13.56	3.04	23.66
Arrdc4	31.09	2.99	60.19	83.29	213.92	89.7
Arsa	6.71	6.54	5.51	3.13	12.54	14.19
Arsb	10.24	12.26	8.55	13.14	13.08	23.49
Arsg	7.14	0.27	7.53	3.93	15.97	7.77
Arsi	3.99	5.3	1.48	2.23	1.76	1.93
Arsj	3.87	0	0	0	0	0
Arsk	2.27	2.06	4.62	8.34	0.06	0.06
Art1	0.76	0.3	0	0.76	0.04	0
Art3	1.72	2.67	0.12	4.88	0	0
Art4	0	0	4.19	0	0	0
Art5	0	0	0	5.3	0	0
Artn	24.61	23.23	28.97	18.38	25.52	21.88
Arv1	12.88	12.46	6.99	4.31	10.53	13.6
Arvcf	39.49	23.29	35.47	11.09	43.68	58.3
Arx	0	0.2	0	0	0	0
Arxes1	9.3	8.45	31.38	12.55	0	26.24
Arxes2	84.11	66.86	100.07	34.91	58.93	68.57
As3mt	7.15	10.73	4.52	5.4	4.68	0.02
Asah1	38.47	26.48	70.85	17.75	4.94	36.14
Asah2	0	3.17	2.43	1.46	4.14	0
Asap1	19.85	44.81	27.9	21.8	39.72	45.45
Asap2	6.65	0	1	0.12	0.16	0.27
Asap3	0.75	7.28	0.74	6.06	1.6	13.63
Asb1	22.28	5.11	29.26	6.86	7.9	10.45
Asb13	17.13	0.38	6.68	46.08	25.03	4.78
Asb18	0.09	0.11	0	0	0	0
Asb3	14	46.23	25.93	5.1	19.76	19.49
Asb6	14.35	13.03	11.04	7.3	21.7	14.18
Asb7	1.46	4.11	7.84	7.6	6.02	7.35
Asb8	105.61	124.54	122.57	37.31	104.76	117.9
Ascc1	30.74	34.97	36.04	28.45	45.94	29.18
Ascc2	19.65	25.53	15.92	12.35	15.14	31.85
Ascc3	7.63	10.73	4.19	3.93	6.63	1.79
Ascl3	0	6.31	1.13	4.38	3.83	2.08
Ascl4	0.2	11.21	3.82	0.75	0.89	2.26
Asf1a	11.47	2.93	13.44	9.55	11.63	26.91
Asf1b	6.11	0	4.94	1.97	4.03	0.05
Asgr1	4.57	6.27	5.78	5.63	2.36	2.73
Ash1l	2.85	11.33	7.64	10.73	5.08	14.26
Ash2l	5.56	3.62	0.57	15.03	0.32	17.67
Asic1	72.02	185.31	39.12	22.5	32.9	40.72
Asic3	15.04	0.2	1.67	3.39	0.02	0.06
Asl	19.57	49.96	36.73	46.27	55.84	14.82
Asna1	58.64	83.57	77.54	52.56	104.17	89.13
Asns	88.45	94.47	92	25.56	38.9	62.28
Asnsd1	39.57	29.77	55.09	43.1	29.95	0
Aspa	2.77	1.2	0	0	0	0
Aspg	0	0	1.05	0	0	0
Asph	13.54	19.52	12.72	23.57	26.68	39.12
Asphd1	2.04	3.14	2.33	3.82	2.88	3.32
Asphd2	25.99	27.61	11.52	39.53	21.23	49.4
Aspm	4.09	0.7	0.68	0	0	0
Asprv1	0	0	0	1.44	0.36	1.53
Aspscr1	32.18	16.2	25.37	23.49	51.32	77.24
Asrgl1	9.42	4.66	8.75	39.25	33.75	8.94
Ass1	1.94	0.43	16.91	0	10.96	0
Aste1	9.98	9.25	3.62	3.21	8.04	0
Astn1	0	0	0.63	0	0	0
Astn2	0	0	0.19	0	0	0
Asxl1	3.19	7	1.61	7.63	2.7	0.41
Asxl2	3.54	6.77	7.54	8.69	5.15	5.14
Asxl3	0	1.11	3.56	0	0	0
Atad1	17.81	3.57	14.38	42.28	31.16	21.75
Atad2	0.54	0.86	3.78	0.14	0.03	3.18
Atad2b	1.26	2.63	0.44	1.78	0.22	3.21
Atad3a	6.63	3.7	4.81	11.35	14.27	0
Atad5	0.54	2.23	2.7	1.35	7.63	0
Atat1	61.44	38.24	12.72	51.89	28.86	22.51
Atcay	0.11	0	7.79	2.95	2.27	2.47
Ate1	106.48	104.74	101.14	80.29	91.54	72.82
Atf1	5.35	4.16	4.11	7.27	5.66	0
Atf2	15.76	10.21	16.84	4.59	20.45	15.13
Atf4	50.05	68.26	14.72	48.91	67.83	64.2
Atf5	0.37	2.38	0.71	0.07	0.62	4.62
Atf6	9.6	12.99	10.39	6.46	20.22	4.99
Atf6b	36.36	63.89	42.69	32.63	21.05	54.92
Atf7	4.7	5.6	4.46	4.1	22.69	11.57
Atf7ip	9.05	14.43	17.29	30.63	21.58	15.59
Atg10	8.09	16.13	21.7	16.88	18.51	0
Atg101	105.12	123.48	127.2	130.74	109.9	109.43
Atg12	81.16	127.29	155.41	135.29	150.31	89.34
Atg13	47.57	55.38	29.92	39.1	48.56	53.11
Atg14	13.94	17.7	8.68	12.22	3.35	6.36
Atg16l1	8	42.32	13.74	22.63	1.84	5.58
Atg16l2	0.76	0.52	0.88	0	1.29	1.93
Atg2a	3.08	11.37	7.18	1.19	5.85	0
Atg2b	2.71	3.94	7.57	3.37	1.84	2.19
Atg3	36.2	22.21	68.49	42.12	61.21	114.63
Atg4a	38.29	17.28	35.14	8.33	19.35	12.74
Atg4b	36.69	20.21	36.54	34.23	27.86	28.63
Atg4c	33.13	39.04	11.14	20.24	17.96	26.28
Atg4d	36.31	41.97	28.35	30.73	22.06	24.18
Atg5	17.96	25.04	26.15	29.66	28.51	16.72
Atg7	9.49	7.68	14.47	3.65	16.55	0.02
Atg9a	9.83	14.61	20.61	7.54	19.08	3.84
Atg9b	0	1.42	2.23	0	0.92	1.42
Atic	0.66	0.7	2.46	0.86	2.21	3.58
Atl1	1.92	0	6.76	4.51	0	5.89
Atl2	9.52	3.46	6.67	8.84	1.12	5.35
Atl3	1.35	1.79	4.01	2	3.11	4.85
Atm	0	2.73	0	2.82	0.11	0.35
Atmin	3.65	5.1	9.29	2.66	10.35	5.8
Atn1	13.5	16.87	12.63	4.59	10.96	11.22
Atoh1	0	0	0	3.32	0	0
Atoh8	4.72	0	0	0	0	10.48
Atox1	545.74	247.4	255.38	454.64	407.19	435.02
Atp10a	7.71	5.93	2.86	0	2.2	2.57
Atp10b	0	0.19	0	0	0	0
Atp11a	71.02	110.95	88.13	107.98	68.74	86.7
Atp11b	5.05	7.71	12.23	6.21	8.82	16.24
Atp11c	2.51	0.18	0.55	0	1.6	1.58
Atp13a1	25.93	8.14	26.83	28.6	22.46	26.52
Atp13a2	21.71	5.24	14.21	17.11	21.71	18.9
Atp13a3	4.41	2.75	5.27	1.36	4.41	3.59
Atp13a4	0	0	0	1.58	0.66	2.17
Atp13a5	0.15	7.87	0	2.51	1.43	3.38
Atp1a1	40.57	42.67	59.36	43.26	35.59	62.36
Atp1a2	6.6	2.59	0.13	0	1.15	1.33
Atp1a3	12.87	7.83	0.07	2.97	2.14	0.69
Atp1b1	338.68	362.53	435.34	216.09	388.58	298.34
Atp1b2	32.6	54.63	40.61	29.83	27.28	27.29
Atp1b3	59	30.15	44.81	93.44	70.34	44.81
Atp23	15.05	3.96	3.73	11.38	27.76	0.65
Atp2a1	0	0.83	3.46	0	0	0
Atp2a2	13.3	10.08	27.17	15.45	13.96	8.11
Atp2a3	707.97	1221.84	589.3	632.57	1273.14	1100.68
Atp2b1	70.74	80.55	116.22	106.66	122.06	91.17
Atp2b2	4.45	7.91	3.78	0.02	0.58	0.01
Atp2b3	2.98	3.67	0	0	0	0
Atp2b4	0.56	3.06	1.3	0	0	4.93
Atp2c1	7.48	11.8	14.68	11.7	5.47	33.45
Atp2c2	3.42	0	0.2	0	0	0.08
Atp5a1	374.65	423.91	287.93	322.72	553.96	536.6
Atp5b	737.6	843.53	585.84	610.61	621.69	867.19
Atp5c1	439.93	446.23	413.9	531.57	582.91	548.96
Atp5d	382.3	340.26	178.82	315.72	322.14	263.03
Atp5e	774.91	483.12	364.91	695.38	299.41	362.81
Atp5f1	240.51	270.3	177.3	251.26	260.44	351.74
Atp5g1	452.38	319.82	313.31	469.57	268.65	352.19
Atp5g2	289.69	158.21	106.92	199.04	215.03	184.75
Atp5g3	211.13	162.3	142.22	190.52	191.4	150.2
Atp5h	828.17	663.84	630.4	809.79	450.76	448.11
Atp5j	1042.15	833.44	944.07	999.59	877.93	855.09
Atp5j2	724.21	619.92	447.13	643.03	357.42	437.28
Atp5k	535.63	312.13	226.75	464.65	160.23	244.62
Atp5l	696.58	522.14	400.7	650.35	467.88	447.1
Atp5mpl	955.64	433.16	537.66	1040.95	469.45	675.34
Atp5o	317.84	303.17	296.2	348.04	240.55	400.52
Atp5s	22.38	16.24	14.73	27.98	24.95	37.76
Atp6ap1	347.7	348.77	405.99	371.2	383.87	425.58
Atp6ap2	149.57	104.5	137.06	176.99	152.1	190.71
Atp6v0a1	56.6	87.46	74.73	36.14	117.77	86.15
Atp6v0a2	12.24	7.26	23.57	9.46	18.66	19.7
Atp6v0b	538.64	430.77	573.31	378.11	339.69	385.29
Atp6v0c	1722.81	1495.93	1407.63	1194.48	1587.57	1361.11
Atp6v0d1	150.53	222.79	188.51	151.64	153.76	199.27
Atp6v0e	1368.63	1319.96	1483.68	962.34	956.45	1007.49
Atp6v0e2	114.1	104.9	82.6	64.83	121.51	72.5
Atp6v1a	117.13	132.46	144.42	131.1	157.08	193.46
Atp6v1b2	239.08	234.65	278.08	145.37	203.37	236.38
Atp6v1c1	91.72	109.03	107.94	105.36	79.43	51.81
Atp6v1c2	58.52	64.54	42.49	34.77	36.68	33.13
Atp6v1d	218	190.14	224.41	291.36	162.17	171.85
Atp6v1e1	278	237.6	231.82	397.31	293.41	192.36
Atp6v1f	856.43	762.1	706.55	770.91	412.07	728.65
Atp6v1fnb	0	3.94	1.38	0	0.03	5.97
Atp6v1g1	817.44	737.59	949.09	815.66	645.63	785.02
Atp6v1g2	1.76	14.64	1.6	0	0	11.28
Atp6v1h	51.77	81.27	48.64	87.59	92.83	63.77
Atp7a	3.18	6.7	6.11	1.49	8.3	8.36
Atp7b	2.77	13.59	7.88	1.82	0	2.89
Atp8a1	3.65	0.54	5.95	2.59	2.46	0
Atp8a2	2.42	0.01	3.32	5.76	13.47	4.07
Atp8b1	2.48	3.1	4.93	1.02	0.54	1.84
Atp8b2	1.98	2.34	0	4.65	0.82	1.9
Atp8b4	0	0	0.19	0	0	0
Atp8b5	1.87	0.87	2.3	1.84	2.41	0
Atp9a	39.53	58.56	62.62	22.19	30.72	26.83
Atp9b	16.52	25.06	28.83	15.07	13.83	24.44
Atpaf1	11.57	18.79	15.14	0.19	19.83	7.32
Atpaf2	55.5	64.05	57.42	45.41	67.26	51.6
Atpif1	186.75	120.28	153.16	95.46	101.09	112.19
Atr	0	4.04	6.42	2.21	2.72	6.27
Atraid	103.03	74.67	149.02	107.42	99.4	36.89
Atrip	10.68	24.41	5.74	2.08	10.78	5.29
Atrn	7.68	18.69	19.27	6.28	6.52	10.52
Atrnl1	1.86	10.13	0.98	0	0	2.41
Atrx	6.24	14.65	23.1	12.71	18.16	20.43
Atxn1	5.93	10.46	17.4	4.66	8.63	8.62
Atxn10	69.23	62.02	56.87	53.22	79.16	67.26
Atxn1l	1.11	4.25	2.83	1.7	3.12	0
Atxn2	7.42	6.86	6.43	8.89	1.14	9.4
Atxn2l	11.85	8.95	7.42	7.43	14.79	23.45
Atxn3	1.31	0.56	3.52	2.06	0.9	0.18
Atxn7	3.72	1.19	4.28	7.35	3.25	4.51
Atxn7l1	8.3	14.27	9.03	10.25	6.27	6.1
Atxn7l2	3.27	1.94	8.69	6.68	0	20.71
Atxn7l3	5.31	3.31	2.97	7.06	8.32	3.95
Atxn7l3b	99.66	113.49	99.03	75.73	102.95	82.17
AU021092	6.03	0	0	0	0	0
AU022252	11.15	2.39	5.68	15.07	7	11.26
AU040320	10.74	3.67	12.15	11.65	12.77	37.23
AU041133	1.85	2.39	7.41	1.64	3.58	7.72
Auh	12.74	22.88	13.44	80.39	32.89	28.04
Aup1	144.27	110.91	52.97	84.6	65.05	100.11
Aurka	0	9.85	3.64	0	0.01	9.7
Aurkaip1	127.68	84.87	74.51	64.49	106.63	103.2
Aurkb	0	0	3.3	0	0	0
Aurkc	0.09	0	0.1	0	1.43	1.57
Auts2	1.83	1.66	2.42	1.35	6.22	10.17
Aven	0.59	3.69	3.7	1.92	2.04	2.8
Avil	0	0	0	0.29	0.02	2.52
Avl9	4.17	8.54	5.4	8.76	10.34	3.53
Avp	0	14.91	0	3.05	3.19	3.56
Avpi1	26.63	7.67	35.26	9.51	44.73	44.78
AW146154	2.37	4.72	5.24	4.06	5.7	0.54
AW209491	87.76	66.74	97.68	11.44	21.01	41.48
AW549877	13.84	7.23	11.79	16.63	19.75	25.34
AW551984	0	0	0	3.69	2.36	1.89
AW554918	16.05	0	0	1.79	2.16	0
Axdnd1	1.43	6.09	1.41	3.52	2.42	0
Axin1	1.47	1.46	4.68	4.16	3.92	8.18
Axin2	0.92	1.8	7.34	1.32	0.38	0.67
Axl	5.78	1.68	8.44	0.55	5.01	0.11
AY074887	0.56	1.23	3.47	0.35	0.19	0.67
Azi2	33.9	29.39	18.83	10.12	22.77	28.75
Azin1	28.03	18.23	14.8	37.35	22.91	9.36
Azin2	2.96	5.71	0.17	3.94	6.39	1.9
B020004J07Rik	0	0	0	0	3.35	0
B020011L13Rik	0	11.1	1.11	0.07	1.02	0.01
B230118H07Rik	23.41	16.47	25.99	36.85	5.26	11.12
B230208B08Rik	0.21	8	0.24	0.15	0	0.05
B230217C12Rik	4.79	3.6	10.5	0.64	0.78	2.15
B230219D22Rik	12.47	29.76	26.65	32.42	26.18	37.01
B2m	103.16	10.15	96.63	47.34	75.15	52.58
B3galnt1	0	3.36	2.03	0	0.02	1.86
B3galnt2	6.45	11.38	12.4	39.39	7.13	47.28
B3galt1	3.84	1.33	0	0	0	4.61
B3galt2	0	0	1.43	0	0	0
B3galt4	13.34	0	7.58	0.07	2.82	3.19
B3galt5	5.23	3.94	2.64	1.71	5.79	0.12
B3galt6	6.93	3.09	7.73	7.08	13.01	10.03
B3gat1	0	0.89	2.4	0	0	0
B3gat2	2.07	5.08	0.49	2.74	1.65	0.59
B3gat3	44.83	37.05	19.65	31.3	17.24	25.39
B3glct	1.95	3.07	1.34	1.41	3.44	12.38
B3gnt2	3.17	3.96	15.9	26.41	28.81	20.19
B3gnt4	1.49	2.1	1.13	6.84	3.87	6.36
B3gnt7	1.17	7.4	0	1.05	1.35	3.12
B3gnt8	0	0	0	0	0.05	0
B3gntl1	1.63	3.45	2.5	2.19	4.72	0.75
B4galnt1	9.97	0	12.8	13.14	32.1	31.37
B4galnt2	0	8.85	0.67	1.41	1.5	1.61
B4galnt3	4.58	6.12	3.4	0.13	7.12	0
B4galnt4	3.58	1.03	2.75	12.96	1.41	0
B4galt1	11.45	5.16	18.38	7.86	4.09	4.97
B4galt2	1.41	2.29	4.54	0.87	2.27	1.42
B4galt3	30.43	37.59	27.5	39.51	27.84	35.96
B4galt4	89.2	97.39	88.39	111.42	101.57	112.73
B4galt5	7.12	6.07	10.07	1.19	6.95	2.2
B4galt6	1.85	0	0.82	1	0.84	1.43
B4galt7	11.91	14.28	13.27	26.58	14.82	13.92
B4gat1	56.84	50.22	28.9	55.51	27.67	58.07
B9d1	34.22	13.83	30.64	0	6.15	15.13
B9d2	8.45	29.91	16.42	6.09	13.71	8.68
Babam1	59.16	73.78	27.87	81.75	98.2	94.97
Babam2	21.66	25.92	25.6	25.59	58.51	61.52
Bace1	4.38	5.8	3.85	0.32	7.1	8.42
Bace2	10.03	8.07	8.39	7.59	14.84	4.53
Bach1	2.95	5.61	8.76	0.12	2.13	0.85
Bach2	0.07	1.58	10.94	0.25	0.02	1.68
Bad	57.28	32.6	70.88	71.85	40.71	33.63
Bag1	9.27	7.89	20.55	13.48	0.46	22.49
Bag2	32.97	22.04	71.06	25.42	17.65	26.39
Bag3	5.13	0	4.21	5.45	8.02	31.02
Bag4	2.17	0.23	2.37	2.44	0.05	11.43
Bag5	58.68	45.59	65.79	65.67	39.12	72.23
Bag6	9.61	10.77	17.19	11.37	5.54	9.61
Bahcc1	2.28	4.98	6.01	0	0.84	1.28
Bahd1	4.37	2.78	3.77	1.71	0.11	2.69
Baiap2	1.23	5.82	0.04	2.68	0.06	0.68
Baiap2l1	4.03	11.17	5.92	16.55	3.41	0.19
Baiap2l2	8.94	5.2	10.48	11.05	5.04	10.36
Baiap3	2.14	4.62	0.87	1.53	1.45	4.43
Bak1	3.39	4.64	7.17	3.48	0.6	1.6
Bambi	2.7	6.01	3.49	2.28	0.42	2.79
Banf1	124.69	103.65	110.04	182.63	63.61	112.21
Bank1	0	0.63	0	0	0	0
Banp	26.44	16.8	5.35	46.49	6.6	24.04
Bap1	28.33	45.21	22.79	21.33	23.4	52.69
Barhl1	8.99	25.87	13.73	13.55	19.73	16.29
Barhl2	0	0	0	0	0	0
Basp1	2.36	1.22	1.55	2.08	0.97	2.24
Bax	82.83	57.01	81.87	81.87	45.05	94.85
Baz1a	0	6.1	4.13	1.73	0	5.21
Baz1b	5.25	5.29	11.53	5.03	0.45	5.87
Baz2a	6.07	13.89	4.91	8.49	4.41	8.21
Baz2b	5.81	8.41	9.93	10.33	9.82	8.75
Bbc3	0	0.01	0	2.22	0	1.63
Bbip1	28.12	18.87	36.21	35.59	23.29	40.03
Bbof1	1.33	4.38	0.13	3.61	3.73	4.11
Bbox1	0	0	0	22	6.97	16.16
Bbs1	1.85	6.52	2.19	5.17	1.81	0.17
Bbs10	4.51	0	3.34	5.44	0	0
Bbs12	1.21	8.14	6.24	3.02	0	0
Bbs2	6.83	31.18	12.66	11.29	22.37	5.21
Bbs4	14.39	28.83	16.33	49.36	41.04	21.15
Bbs5	4.45	9.87	20.16	29.96	12.09	8.51
Bbs7	9.6	20.31	7.24	22.4	0	0.55
Bbs9	6.77	0	5.36	8.76	7.68	6.38
Bbx	5.87	6.39	12.37	8.68	5.43	20.99
BC003965	18.08	14.19	15.84	17.74	14.22	9.58
BC004004	81.91	95.86	56.99	49.15	46.91	72.36
BC005537	8.71	2.78	6.27	5.55	17.5	7.2
BC005561	1.95	0.84	2.2	4.93	1.55	6.96
BC005624	100.02	91.05	119.79	75.1	64.18	70.63
BC016579	4.7	4.88	5.32	21.09	10.19	9.92
BC017158	13.99	7.31	41.66	21.66	12.36	10.25
BC024063	12.44	1.7	1.98	11.08	0	0.03
BC024139	0	0	3.65	0	0	0
BC024978	1.75	3.24	2.08	7.08	2.71	4.64
BC028528	14.53	0.81	1.58	3.84	5.32	2.95
BC030499	1.31	0	0.11	4.48	3.14	1.04
BC031181	342.99	261.81	333.06	290.73	217	236.06
BC035044	0	0	0	0	1.89	1.88
BC037034	0	0	14.51	6.35	2.57	1.69
BC048403	8.08	4.74	1.89	1.58	5.93	0.3
BC049715	2.21	10.92	0.94	0.02	0.01	0.03
BC049762	0	0	0	0	6.65	11.72
BC051142	0.73	5.68	0	1.25	0	0
BC052040	3.78	4.78	8.26	2.66	0	8.94
BC055324	8.48	4.22	2.37	2.24	0	6.56
Bcam	25.53	29.55	31.85	88.64	124.81	9.9
Bcan	3.25	0.05	0	1.4	6.09	4.79
Bcap29	36.96	15.76	57.59	60.31	46.29	23.86
Bcap31	297.39	254.09	281.13	253.21	151.08	249.58
Bcar1	20.77	23.84	15.81	0.04	15.95	0.01
Bcar3	0.12	0	8.81	3.43	4.96	6.16
Bcas1	0	4.03	0	1.68	3.87	1.62
Bcas2	116.2	86.09	87.81	107.19	118.22	94.71
Bcas3	37.97	54.17	34.05	58.68	42.3	88.15
Bcat1	0.11	2.46	1.72	0.2	2.31	0
Bcat2	78.12	94.09	101.23	95.77	70.39	51.4
Bccip	96	93.29	102.44	129.32	89.08	115.21
Bcdin3d	1.6	19.04	9.67	15.06	6.25	8.91
Bche	0.94	1.61	6.58	2.41	2.24	2.28
Bckdha	32.85	59.42	50.57	69.43	70.42	78.93
Bckdhb	3.56	3.9	2.02	3.03	5.03	8.75
Bckdk	64.03	76.49	58.49	65.07	44.95	96.12
Bcl10	27.17	23.82	17.83	28.31	22.31	29.18
Bcl11b	0	0	5.39	0	0	0
Bcl2	33.12	41.8	30.99	24.96	17.74	27.91
Bcl2a1b	0.19	0	3.61	2.96	0.12	0.12
Bcl2a1d	0	0	3.98	0	0.07	2.41
Bcl2l1	113.49	81.47	82.39	252.26	401.47	143.98
Bcl2l11	0.04	3.83	0.31	0.62	0.1	0.08
Bcl2l12	3.44	2.03	7.46	9.68	0	1.18
Bcl2l13	2.42	4.74	7.93	6.46	2.86	9.28
Bcl2l14	2.68	6.51	3.23	10.48	0	0
Bcl2l2	9.14	13.32	11.98	5.24	2.25	13.98
Bcl3	4.43	2.54	5.27	6.12	4.76	21.83
Bcl6	10.9	7.38	3.49	12.02	17.72	13.11
Bcl7a	13.39	22.31	11.97	12.16	12.71	20.49
Bcl7b	81.38	74.03	56.04	59.78	40.14	43.71
Bcl7c	1.67	0.03	10.65	9.54	6.83	9.61
Bcl9	3.38	8.37	3.2	1.02	0.17	0.24
Bcl9l	4.32	1.2	7.25	3.73	1.38	3.06
Bclaf1	25.06	42.25	40.57	22.38	45.74	60.18
Bclaf3	2.13	3.86	12.66	2.75	15.4	13.77
Bco1	6.91	2.62	2.67	0.02	0	4.23
Bcor	1.13	1.5	2.55	1.42	0	2.15
Bcorl1	2.32	8.56	3.46	0.13	0	0
Bcr	1.68	7.53	0.99	1.99	3.78	0.01
Bcs1l	8.93	12.11	7.82	11.1	0.01	0
Bdh1	2.37	0.56	1.23	0	0	4.83
Bdh2	99.03	22.83	83.15	165.93	101.81	60.85
Bdnf	58.86	51.83	68.96	31.01	21.13	51.44
Bdp1	3.77	3.04	9.14	2.38	4.21	3.97
Becn1	203.04	226.81	201.65	209.66	183.91	253.86
Begain	2.04	3.1	4.22	0.11	0	0
Bend3	4.03	8.35	0.44	0	0.17	4.26
Bend4	1.8	3.49	4.95	1.48	0.85	3.24
Bend5	0	0	0	0	5.16	0
Bend6	5.56	2.54	1.81	0	4.66	0.11
Bend7	0.36	10.45	4.92	3.95	0	0.69
Best1	1.35	0	5.69	16.82	13.04	7.71
Bet1	42.7	30.39	52.25	55.63	29.67	34.99
Bet1l	33.97	30.72	27.93	67.08	14.15	37.3
Bex1	3.7	0.21	0.04	0.52	0	5.77
Bex2	234.87	223.18	199.18	222.77	218.42	217.33
Bex3	211.96	177.46	151.62	150.39	185.21	188.56
Bex4	16.97	5.23	5.61	8.15	0.1	8.29
Bfar	23.37	41.09	22.94	24.39	2.71	20.65
Bfsp1	0	0	0	0	5.85	0
Bfsp2	0	3.23	2.36	0	2.52	0.81
Bglap	4.05	24.1	4.89	1.29	1.53	0.27
Bglap2	3.64	2.65	4.59	0.37	0	7.11
Bglap3	83.28	6.68	157.29	0.12	7.36	10.21
Bgn	4.04	11.77	0.19	1.08	4.39	0
Bhlha15	0	6.82	0	0	9.55	0
Bhlha9	0	0	0	3.6	0	0
Bhlhb9	6.39	11.37	11.28	4.87	6.73	54.24
Bhlhe40	6.63	4.19	5.15	14.72	11.66	31.16
Bhlhe41	6.61	3.5	3.17	9.97	5.31	2.63
Bicc1	3.29	4.26	4.53	0	1.85	0
Bicd1	5.5	15.4	15.74	11	9.32	7.32
Bicd2	4.86	2.25	2.09	1.24	2.8	2.5
Bicdl1	9.64	4.92	11.21	17.49	8.34	9.54
Bicdl2	11.17	5.54	8.22	40.97	5.97	0
Bicra	2.76	0	0	1.53	0.31	1.44
Bicral	2.94	2.77	3.79	1.19	3.94	3.77
Bid	0	0.01	7.63	4.63	6.84	0
Bik	11.89	14.37	3.94	38.45	38.13	7.46
Bin1	121.24	150.4	112.2	90.87	149.48	175.98
Bin2	0.18	0	0	0	0	0.03
Bin3	16.51	14.13	17.23	15.08	36.47	25.6
Birc2	8.5	5.27	10.99	40.34	29.23	16.84
Birc3	0	0	0	6.35	5.78	0
Birc5	3.41	1.99	0.1	1.76	11.52	0.02
Birc6	4.88	6.6	8.1	8.72	4.8	3.3
Bivm	7.81	5.85	0.03	5.4	11.42	1.45
Blcap	63.95	121.29	48.89	57.38	69.5	81.81
Blm	6.42	11.87	1.69	2.27	0	5.83
Blmh	9.48	33.48	18.85	14.85	3.62	20.4
Blnk	0.03	0	4.48	0	0	0
Bloc1s1	294.53	279.15	247.37	315.31	240.21	187.2
Bloc1s2	70.34	49.09	53.36	58.69	40.09	40.99
Bloc1s3	5.24	4.31	4.97	4.98	20.11	0.09
Bloc1s4	7.25	0	2.31	0	6.3	16.41
Bloc1s5	26.86	30.71	22.85	37	32.44	19.89
Bloc1s6	16.63	33.54	28.49	31.31	27.65	36.15
Blvra	29.2	16.1	32.95	52.4	22.22	65
Blvrb	70.88	33.11	15.76	89.81	63.17	25.65
Blzf1	30	30.79	24.92	30.32	22.97	27.69
Bmf	0	0	6.45	0	0	0
Bmi1	17.24	4.84	13.04	9.4	11.84	12.2
Bmp1	3.18	7.94	0.74	0.07	0.02	0
Bmp2	0	0	4.39	0	0	0
Bmp2k	1.95	2.54	1.2	0	0	0
Bmp3	0	0	10.32	1.48	1.01	1.18
Bmp4	7.86	0	1.17	1.67	3.35	1.54
Bmp5	3.52	0	0	0.35	0.09	0.05
Bmp6	0.92	3.08	1.2	13.98	22.69	1.62
Bmp7	4	4.74	16.95	1.53	1.67	0.58
Bmp8b	7.25	30.29	11.07	15.49	5.09	7.98
Bmper	6.51	21.41	14.24	30.77	54.73	52.5
Bmpr1a	3.91	7.7	5.94	10.38	5.91	2.29
Bmpr1b	3.51	5.68	7.27	12.63	24.95	10.01
Bmpr2	3.84	3.03	6.4	2.1	7.02	3.99
Bms1	4.34	12.39	5.6	0.21	5.52	14.31
Bmt2	1.81	4.73	0.08	2.22	1.52	0
Bmyc	60.7	42.27	90.65	19.94	25.87	54.02
Bnip1	6.89	10.62	15.96	12.26	0	17.98
Bnip2	39.7	45.66	35.88	36.31	57.71	20.89
Bnip3	100.5	89.74	83.26	154.62	63.47	79.23
Bnip3l	112.96	99.59	84.8	150.55	142.4	120.57
Boc	3.59	0.39	4.72	2.92	6.78	8.1
Bod1	12.34	1.63	16.71	19.16	3.29	19.11
Bod1l	2.76	2.78	5.43	5.3	4.46	6.25
Bola1	91.92	93.4	78.97	72.12	43.89	66.15
Bola2	259.97	163.36	120.58	157.61	98.92	86.88
Bola3	202.15	95	169.41	86.03	70.27	101.66
Bop1	15.76	22.74	16.41	16.98	16.92	0.01
Bora	9.79	11.28	13.48	6.25	4.25	11.28
Borcs5	41.42	66.03	39.81	51.18	37.59	52.75
Borcs6	8.38	8.69	18.73	12.9	45.47	0.11
Borcs7	15.17	23.43	22.02	14.49	14.33	24.29
Borcs8	31.65	46.09	22.09	45.59	26.86	12.73
Bpgm	147.58	104.15	123.81	106.26	92.5	70.3
Bphl	64.12	12.08	80.49	90.92	20.26	79.33
Bpifa1	3.5	2.66	0	2.29	2.23	4.53
Bpifa2	0.88	3.53	5.74	2.45	1.98	0
Bpifa5	0	2.69	11.4	2.28	2.5	0.75
Bpifb1	0	0.52	5.07	0	0	0
Bpifb3	9.82	0	0	1.73	1.26	1.43
Bpnt1	76.23	79.7	105.08	62.79	129.4	97
Bptf	6.53	6.25	7.79	13.2	3.01	7.09
Braf	6.01	12.54	12.24	9.91	11.46	16.22
Brap	17.61	9.76	33.38	27.19	70.69	74.53
Brat1	13.12	12.06	17.6	23.63	9.83	9.33
Brca2	5.67	3.46	6.97	0	0.84	0
Brcc3	31.76	47.41	41.36	78.08	28.34	46.16
Brd1	7.22	8.63	9.19	7.63	13.47	6.9
Brd2	21.23	37.79	45.16	14.09	35.39	29.28
Brd3	21.58	34.18	31.31	26.29	27.28	32.07
Brd4	10.04	15.01	8.69	9.9	13.06	5.93
Brd7	17.66	17.03	25.19	21.76	12.41	38.89
Brd8	28.14	14.72	37.2	31.99	50.56	56.35
Brd9	28.46	23.29	24.77	12.86	14.94	57
Brdt	0	0	4.57	0	0.62	0.14
Brf1	17.24	13.78	16.4	18.03	17.46	9.9
Brf2	4.18	9.53	3.08	7.73	7.88	12.23
Bri3	10.39	3.29	2.19	11.26	6.92	1.94
Bri3bp	4.16	10.33	11.65	3.17	7.26	14.36
Bricd5	2.84	0.06	4.23	0	8.75	0.01
Brinp1	5.83	4.67	0.4	1.64	0.17	1.34
Brinp2	0.15	4.6	0.51	2.52	0.32	0
Brinp3	2.16	0.67	0.69	0	0	0
Brip1	0.67	4.09	7.58	1.05	7.95	3.21
Brix1	12.77	10.19	13.62	20.98	10.73	13.41
Brk1	131.25	156.22	89.08	118.47	115.89	107.7
Brms1	25.96	34.48	33.34	37.88	63.9	60.22
Brms1l	6.55	10.65	7.13	5.24	0.93	17.57
Brox	15.15	8.32	20.96	26.35	20.32	38.08
Brpf1	0.8	3.88	6.54	6.13	11.66	0.01
Brpf3	2.03	0.3	3.73	8.07	8.76	7.16
Brsk1	0.2	3.53	1.36	3.09	0.08	0
Brsk2	2.91	2.26	2.24	6.41	2.12	0
Brwd1	5.6	15.59	15.61	18.18	7.07	2.35
Brwd3	1.6	7.94	6.24	1.58	0	7.86
Bscl2	25.36	28.21	27.84	25.72	40.85	77.56
Bsdc1	20.41	25.31	15.12	15.96	21.22	44.92
Bsg	629.51	713.17	639.18	400.44	417.69	514.41
Bsn	6.87	7.63	0	0.16	1.18	2.17
Bspry	2.58	5.63	0.89	6.37	0.75	0.02
Bst2	38.03	20.11	61.24	30.13	27.3	0
Btaf1	4.01	2.46	3.58	9.7	0.56	4.18
Btbd1	9.64	3.61	21.36	9.45	15.11	12.04
Btbd10	14.13	21.53	19.18	19.74	35.92	11.6
Btbd11	0	10.27	0	0	2.45	5.19
Btbd16	1.48	4.87	0	1.65	0.17	0.05
Btbd17	2.6	3.87	8.22	2.73	2.87	3.24
Btbd18	0	4.84	0.63	0	0	0
Btbd2	11.29	6.96	5.55	10.66	3.38	0
Btbd3	7.89	7.46	8.14	5.09	6.58	0.13
Btbd6	13.58	10.87	2.47	6.35	4.77	0
Btbd7	2.37	3.18	7.74	3.94	4.6	2.83
Btbd8	1.52	3.43	1.77	0	1.05	1.95
Btbd9	59.52	86.42	45.84	43.1	42.03	37.49
Btc	4.48	8.68	0	3.26	2.75	2.89
Btd	14.75	16.93	13.1	6.04	11.49	10.47
Btf3	174.72	112.3	75.33	132.39	170.78	234.72
Btf3l4	25.57	18.2	38.06	27.47	48.09	33.12
Btg1	10.37	3.72	9.48	47.62	20.68	20.15
Btg2	85.17	97.19	120.06	121.36	206.73	259.02
Btg3	8.31	0	7.42	0	10.46	0
Btla	0	4.57	0	0	0	0
Btn2a2	32.7	49.66	25.4	12.73	28.18	24.28
Btnl4	0	0	0.18	0	0	0
Btrc	4.68	11.45	17.16	13.12	6.54	2.7
Bub1b	3.5	14.92	10.45	14.65	6.19	0
Bub3	52.09	49.01	81.43	60.35	46.26	65
Bud13	2.48	7.19	5.04	6.34	8.56	15.72
Bud23	56.23	38.99	28.69	39.26	34.05	50.27
Bud31	142.86	115.88	96.04	75.1	78.33	152.25
Bves	2.34	0	2.26	6.36	3.18	0
Bysl	16.83	9.99	15.71	4.19	15.88	10.96
Bzw1	51.72	33.53	54.19	277.21	370.17	154.86
Bzw2	16.12	18.56	15.43	33.45	9.52	10.18
C030006K11Rik	8.86	7.66	14.76	21.88	15.45	11.46
C130026I21Rik	0	0	1.05	0	0	0
C130050O18Rik	6.08	0	0	2.7	7.76	12.25
C130074G19Rik	2.32	5.29	1.56	2.73	2.26	2.6
C1d	42.89	53.75	44.34	36.26	52.34	33.17
C1galt1	4.78	2.42	7.14	0.25	0	4.16
C1galt1c1	110.79	110.92	146.92	90.85	58.82	80.53
C1qa	3	0	0	0	0	0
C1qb	3.04	0.05	0	0.04	0	12.79
C1qbp	42.7	19.52	18.6	47.71	65.63	6.99
C1qc	0	0	4.74	4.03	0	0
C1ql1	4.24	0	0	0	0	0
C1ql3	8.13	7.17	15.86	4.86	11.03	2.69
C1qtnf1	0	0	0	0	4.37	0
C1qtnf12	112.92	145.15	98.22	49.87	82.71	54.27
C1qtnf4	7.63	3.08	6.68	22.4	4.73	4.15
C1qtnf5	0	0	7.24	3.17	2.48	1.98
C1qtnf6	0	0	0.01	0	0	0
C1qtnf7	0	5.99	0	0	0	0
C1ra	4.86	3.94	1.72	2.69	2.22	2.39
C1rl	0	11.18	5.23	0	1.24	0.97
C1s1	3.35	6.47	0.28	1.36	0.13	0.3
C2	0.21	11.83	11.37	10.79	11.69	0.2
C2cd2	0.11	0.8	1.03	4.48	3.59	4.93
C2cd2l	5.99	11.14	8.21	8.77	0	7
C2cd3	1.34	1.59	4.02	2.09	0	4.73
C2cd4b	0.61	2.42	1.81	7.23	4	6.38
C2cd5	12.11	28.46	14.86	9.5	20.64	8.62
C3	2.07	0.83	2.63	0	0	3.58
C330007P06Rik	9.98	11.55	7.65	6.35	13.95	10.97
C330018D20Rik	6.82	2.26	1.36	19.35	4.3	13.15
C330021F23Rik	0	0	1.93	0.19	0.56	0
C3ar1	0	5.26	0	0.5	0.12	0.88
C4a	1.97	0	2.06	0	0	0
C4b	6.92	3.41	1.87	1.51	0.92	0.64
C4bp	0.34	0	1.94	0	0	0
C530008M17Rik	2.08	1.74	0.9	10.84	3.55	4.14
C5ar2	0.81	9.41	0.23	0.19	3.18	0
C6	0	1.02	0	0.18	0.01	0.06
C77080	51.52	45	19.19	46.34	15.21	13.55
C87436	17.47	12.9	12.05	36.77	10.12	12.61
C8g	5.88	0.7	0	1.23	0.01	0
C9orf72	61.73	36.61	62.54	52.36	35.42	49.5
Caap1	5.55	3.68	6.18	4.8	0	1.23
Cab39	11.66	9.4	14.5	14.2	11.55	6.95
Cab39l	88.51	122.53	94.97	88.11	71.62	105.72
Cabcoco1	2.27	0	1.1	1.5	7.39	0
Cabin1	3.3	15.06	1.82	6.29	5.74	8.81
Cables1	4.26	8.73	5.64	4.18	14.2	6.24
Cables2	3.52	1.11	1.38	0	7	0.02
Cabp1	43.05	29.45	13.21	13.76	14.36	9.01
Cabp2	2940.46	3304.81	3281.41	2826.11	1720.04	3556.94
Cabp4	2.42	0	3.67	3.58	1.3	7.13
Cabp7	4.98	0	1.55	0.55	13.49	0.4
Cabyr	6.79	9.05	9.36	0	0.76	6.98
Cacfd1	569.11	582.86	414.02	269.07	487.06	601.6
Cachd1	4.61	0	1.56	10.35	6.44	0
Cacna1a	0	3.88	0.79	0.49	0	0
Cacna1b	7.79	2.96	3.81	1.32	2.32	0
Cacna1c	3.65	0.37	5.81	0	0	1.46
Cacna1d	85.58	81.87	64.53	0.11	93.01	15.16
Cacna1e	0.73	0.99	1.57	2.31	6.84	0
Cacna1f	0	0	0	0	0.11	3.06
Cacna1g	0.56	5.7	0	0	0	0
Cacna1i	0	0	0	2.39	2.01	1.05
Cacna2d1	0.97	3.14	2.24	0	0	0
Cacna2d2	8.86	5.06	2.61	6.32	9.45	0.47
Cacna2d3	0	11.11	5.02	0	8.57	0
Cacna2d4	5.07	2.29	3.89	30.41	28.83	11.71
Cacnb1	3.38	3.26	9.43	0	13.79	0
Cacnb2	4.52	11.59	2.13	0.8	6.87	2.09
Cacnb3	5.72	5.19	3.43	0	24.67	1.81
Cacnb4	6.13	4.97	5.38	4.62	0.84	6.35
Cacng2	0	0.1	6.22	0	0	0
Cacng5	0	10.13	0.32	2.71	2.24	2.41
Cacng7	1.59	2.17	1.49	0	0	0
Cactin	4.2	2.35	5.19	7.77	9.5	9.09
Cacul1	5.66	8.04	8.1	21.28	13.12	9.42
Cacybp	150.98	126.92	167.73	155.11	118.56	160.7
Cad	2.13	16.5	0.89	4.38	2.27	0.42
Cadm1	1.69	2.48	1.39	0	0.25	3.3
Cadm2	4.52	0	1.47	0	0	0
Cadm3	0	3.48	0.5	0	0	0
Cadm4	0.76	3.19	4.56	0.73	8.26	2.09
Cadps	0	9.61	0	1.45	0	0.34
Cadps2	0	0	2.17	2.78	0.32	0.12
Cage1	0.98	3.34	6.06	3.9	3.43	3.6
Calb1	0.08	0.02	0.18	0	0	0.38
Calb2	1968.43	2926.11	2059.45	2365.4	3159.1	3500.64
Calcoco1	40.25	97.39	72.68	47.37	47.59	49.17
Calcoco2	0.05	1.31	1.93	3.35	0	0.06
Calcrl	0	7.57	0	0.28	1.08	0.06
Cald1	8.64	0.08	1.28	3.88	0	3.83
Calhm2	5.18	5.1	5.98	0	5.98	0
Calhm5	47.18	58.64	23.83	105.9	49.56	74.49
Calhm6	1.6	3.17	2.11	5	0	0
Calm1	3175.52	3538.55	3689.27	2602.13	2053.77	2905.46
Calm2	12163.4	11021.7	12638.7	6406.38	6663.46	10105.7
Calm3	84.06	85.49	83.51	47.59	103.13	48.44
Calml4	1283.97	1176.92	1145.53	594.78	416.87	659.95
Caln1	7.87	0	0	0	0	0
Calr	233.75	305.73	251.83	130.38	291.4	403.83
Calr3	0.08	0.37	4.22	0	0	0
Calu	63.97	61.92	49.04	52.21	115.67	104.45
Caly	0	0	6.06	1.07	1.67	0
Camk1	38.43	3	86.28	132.51	44.2	172.9
Camk1d	0.73	0.35	3.06	0	0	0
Camk1g	0.75	6.71	0	3.23	1.5	3.41
Camk2a	0	0	0	3.16	0	0
Camk2b	111.96	148.19	137.54	88.29	118.51	148.9
Camk2d	9.37	14.95	18.87	18.76	20.62	11.65
Camk2g	14.77	30.83	30.2	15.43	25.47	26.21
Camk2n1	17.97	14.94	16.87	19.17	2.58	9.58
Camk2n2	5.79	4.76	1.36	2.83	0.28	16.93
Camk4	0	3.94	5.55	1.05	1.15	1.84
Camkk1	1.08	3.86	7.19	3.21	7.42	5.74
Camkk2	1.25	0.03	2.75	3.59	4.66	7.35
Camkmt	10.56	10.13	22.05	9.76	3.64	12.09
Camkv	0.48	0.58	3.8	0	0.1	0
Caml	48.62	52.88	60.83	77.41	37.8	74.2
Camp	0	7.14	0	4.64	0.63	0.64
Camsap1	3.63	3.26	2.62	2.06	2.56	1.57
Camsap2	1.86	0.9	0.76	5.49	4.61	2.29
Camsap3	2.15	3.91	0.01	1.54	5.06	0
Camta1	7.79	7.91	17.96	14.4	18.26	5.31
Camta2	13.84	19.2	5.9	10.69	22.74	11.97
Cand1	11.44	7.72	21.35	12.12	13.55	10.09
Cand2	1.72	3.04	3.45	5.99	5.59	2.98
Cant1	32.62	24.9	23.46	20.29	11.78	16.12
Canx	155.95	140.4	195.87	105.82	143.09	232.14
Cap1	2.94	7.29	4.21	3	4.4	0.36
Cap2	17.33	19.76	11.84	17.49	7.92	11.36
Capg	605.78	543.65	595.16	613.88	468.65	584.3
Capn1	0.29	7.07	0.84	1.61	0	1.58
Capn10	15.35	15	20.44	13.21	15.76	14.71
Capn11	5.25	1.31	7.87	0	0.84	0
Capn13	1.02	5.66	1.98	1.22	1.52	2.71
Capn15	5.13	14.86	5.51	5.96	3.01	0.5
Capn2	10.97	0	14.25	25.09	6.64	17.72
Capn3	5.17	0	0	0	0	0
Capn5	0	12.22	3.82	1.14	0	0.33
Capn6	0	0.29	8.28	1.32	1.62	1.06
Capn7	21.43	24.89	24.68	34.99	24.52	34.24
Capns1	26.17	2.74	29.12	42.76	13.58	15.48
Caprin1	48.02	39.04	29.2	67	38.03	90.89
Caprin2	15.21	15.61	12.19	0.11	4.07	1.25
Capsl	0	8.46	1.86	0.06	0.03	0.04
Capza1	84.64	70.49	75.77	80.03	63.92	100.04
Capza2	72.72	73.57	102.79	164.13	152.17	68.4
Capzb	248.4	236.02	153.94	168.69	173.96	123.42
Car1	3.07	1.25	4.06	0	0.18	4.22
Car10	0	0	0	1.36	0.22	0.11
Car11	5.35	11.04	5.16	0	0.65	3.06
Car12	4.73	0	0	0	0	0
Car13	7.73	3.03	2.7	38.22	44.28	21.86
Car14	139.53	64.34	158.05	852.81	1007.69	223.33
Car15	1.9	0.12	3.01	2.15	2.24	0.82
Car2	124.51	22.72	14.9	206.53	243.03	75.78
Car3	134.36	5.36	14.32	19.84	20.26	7.9
Car4	3.13	0.32	1.79	0	0.02	3.58
Car5a	4.54	1.3	2.79	0.26	3.2	0.14
Car5b	1.07	4.89	4.14	0.4	0.07	4.13
Car6	0	0	1.02	0	0	0
Car7	214.72	267.74	241.6	130.67	73.27	191.9
Car8	0	0	0	0.01	0.04	3.35
Car9	0	0	0.01	0	0	0
Card10	0	0	0	0	2.68	1.89
Card19	46.51	50.59	71.69	82.91	68.73	36.21
Card6	1.55	0	4.72	0	6.66	0
Card9	0.09	3.61	1.21	0	0	0
Carf	8.82	5.52	16.28	16.43	10.82	8.56
Carhsp1	22.01	39.88	25.35	7.15	4.28	19.74
Carm1	4.05	1.04	4.19	2.14	2.95	6.75
Carmil1	11.29	35.69	42.76	26.19	31.05	39.29
Carmil2	0	0	2.32	0.12	2.99	0.12
Carmil3	5.61	0	1.82	2.34	2.71	1.7
Carnmt1	3.87	2.47	5.8	4.02	7.85	7.12
Carns1	0	3.65	0	0	0	0
Cars	7.45	23.64	6.83	24.83	17.93	2.13
Cars2	6.69	6.11	10.22	8.62	1.37	11.09
Casc1	0.23	0.19	7.38	2.35	2.86	4.71
Casc3	7.21	7.91	4.6	2.65	2.1	0.04
Casc4	26.41	7.18	15.62	14.03	8.42	23.35
Casd1	13.31	15.71	5.37	10.34	10.48	7.35
Cask	27.74	31.76	31.38	4.9	22.31	18.82
Caskin1	4.69	3.58	5.68	0.05	0	0.57
Caskin2	1.06	5.47	8.88	1.53	6.28	0
Casp1	0	0	0.17	0	0	0
Casp12	4.25	4.87	16.12	0.07	0.51	1.64
Casp2	1.94	9.45	10.63	3.7	5.23	24.04
Casp3	5.42	0	1.18	4.19	0	0
Casp4	7.27	4.64	4.62	2.46	2.6	2.97
Casp6	13.15	6.88	18.78	18.42	14.28	0
Casp7	5.84	0	2.93	0	8.33	0.03
Casp8	5.63	0.5	3.31	25.65	14.1	9.07
Casp8ap2	1.05	6.29	2.66	0	1.18	2.94
Casp9	6.45	0.84	2.94	8.18	14.89	0.01
Casq1	6.53	0.56	1.8	1.28	1.97	1.15
Cast	11.37	20.83	14.89	26.73	7.68	5.54
Castor1	5.22	2.16	3.09	6.9	6.15	0
Castor2	3.33	4.3	3.27	9.68	5.72	11.13
Casz1	4.47	6.47	4.01	2.54	5.74	5.06
Cat	27.46	19.59	15.48	33.33	55.99	57.05
Catip	2.65	3.84	2.96	1.07	0.13	0.3
Catsper1	0	0	0	0	0	0.1
Catsper2	3.29	0.14	0	0	0.24	3.41
Catsper4	6.11	0.24	7.34	2.73	2.22	3.36
Catspere1	0	0.34	3.18	0	0	0
Catspere2	1.5	0	1.73	5.66	0	0
Catsperg1	2.53	1.56	1.92	0	0	0
Cav1	11.3	0	3.02	15.94	7.82	0
Cav2	15.83	3.98	11.93	51.27	49.34	9.23
Cavin1	5.51	5.82	9.63	20.57	27.97	32.32
Cavin2	7.73	0.11	0	3.45	1.43	3.16
Cavin3	10.01	35.73	14.54	84.75	26.44	6.47
Cavin4	0	3.21	4.15	3.4	2.04	1.92
Cbarp	2.41	1.48	3.07	1.83	0	2.41
Cbfa2t2	5.88	1.79	8.95	16.03	18.86	1.24
Cbfa2t3	2.13	2.03	0.35	2.17	4.73	0
Cbfb	9.55	2.61	4.94	6.43	5.29	0
Cbl	2.48	0.08	4.7	0.02	4.13	2.2
Cblb	1.18	1.34	1.85	1.25	1.77	0.68
Cblc	6.64	0	0	0	24.26	17.5
Cbll1	2.93	11.59	7.71	13.75	6.98	6.72
Cbln1	1.69	4.24	8.4	2.93	3.77	2.34
Cbln3	6.19	0.94	0.22	0	0.31	0
Cbln4	2.39	2.63	0.44	0	0	0
Cbr1	207.99	244.61	163.23	224.79	127.36	252.57
Cbr3	0	2.26	10.12	0.52	0	1.67
Cbr4	12.62	1.6	3.52	31.65	11.29	7.26
Cbwd1	13.1	9.58	6.92	16.31	9.57	5.97
Cbx1	20.43	14.3	18.99	42.43	17.48	25.59
Cbx2	0	5.31	1.41	3.65	0	1.75
Cbx3	202.63	141.61	280.45	273.62	156.32	178.15
Cbx4	5.31	2.81	3.88	0.59	5.25	2.71
Cbx5	38.61	33.78	57.74	34.46	24.95	61.81
Cbx6	12.65	23.46	3.9	3.63	8.72	11.53
Cbx7	9.61	9.63	9.08	2.79	16.56	31.08
Cbx8	9.85	32.02	15.76	18.93	0	13.44
Cby1	42.27	33.74	30.64	30.33	34.82	34.5
Cc2d1a	9.6	11.59	6.46	2.94	6.47	9.02
Cc2d1b	9.23	2.14	4.65	11.15	5.14	10.64
Cc2d2a	0.15	0.76	2.12	0	0.75	0.35
Ccar1	17.68	15.26	21.91	21.87	14.62	8.88
Ccar2	15.86	12.17	9.11	19.83	9.33	15.09
Ccbe1	5.21	1.3	1.06	1.47	1.33	5.1
Ccdc102a	1.31	0.71	7.43	5.63	2.72	6.9
Ccdc103	3.91	5.53	1.74	1.45	1.21	8.56
Ccdc106	8.53	0.23	5.67	1.6	3.59	0
Ccdc107	60.94	104.1	108.49	6.71	48.8	0.67
Ccdc112	1.85	0.21	2.64	2.17	6.15	6.56
Ccdc114	1.85	4.92	6.16	1.46	0.9	1.1
Ccdc115	26.93	22.69	6.76	55.29	34.87	10.45
Ccdc116	0	0	0.16	0	0	0
Ccdc117	3.31	0.02	10.35	8.46	11.09	0.6
Ccdc12	203.51	173.69	176.89	277.33	175.3	93.43
Ccdc120	6.51	11.25	0.83	0	7.11	3.22
Ccdc121	2.99	1	0	48.58	0.03	8.16
Ccdc122	0.14	0.16	3.6	0	0	0
Ccdc124	144.97	151.6	112.96	251.58	114.27	161.38
Ccdc125	0	7.1	2.2	5.2	3.86	5.07
Ccdc126	2.89	2.97	6.65	0	8.39	0
Ccdc127	22.38	22.3	35.38	33.6	21.3	52.79
Ccdc13	5.24	0	0	4.05	0.26	0
Ccdc130	24.12	8.72	15.98	31.85	20.7	0
Ccdc134	15.66	10.71	8.54	6.19	10.4	11.89
Ccdc136	9.43	0.84	2.44	3.64	3.88	9.31
Ccdc137	8.74	37.47	4.54	14.45	0	9.55
Ccdc138	2.32	1.77	0.79	5.59	5.07	0
Ccdc14	1.3	3.7	7.13	0	0.65	6.93
Ccdc141	0	6.39	1.3	2.71	0.16	0.88
Ccdc142	3.2	3.95	0.74	2.5	0	1.29
Ccdc146	0.09	0.22	0.31	0	0	0
Ccdc148	3.61	0.24	2.55	0	0	0
Ccdc149	0.02	0.17	3.88	11.43	0	0
Ccdc15	0	4.72	0.87	0	4.01	2.88
Ccdc150	0	0	0	0	0	0
Ccdc151	0	11.4	0.29	2.59	2.16	2.71
Ccdc155	10.2	4.07	5.72	0.37	0.51	2.73
Ccdc157	1.64	12.76	3.56	1.64	16.66	0
Ccdc158	0.72	2.12	1.3	0	0.01	4.66
Ccdc159	5.79	12.15	0	0	10.03	0
Ccdc162	4.83	6.71	3.02	9.34	3.73	4.42
Ccdc163	15.96	7.74	20.54	33.4	7.23	19.13
Ccdc166	10.67	11.15	9.32	0.12	8.34	5.87
Ccdc167	10.67	9.29	5.56	10.62	0.07	1.67
Ccdc169	0	0.34	0.66	1.85	0.9	0
Ccdc17	2.94	11.83	5.55	6.12	2.19	0.01
Ccdc171	1.46	5.36	1.05	0.87	2.02	4.1
Ccdc173	2.31	5.03	0.62	6.91	3.08	0
Ccdc174	9.95	3.28	12.28	14.13	25.34	14.8
Ccdc175	0.61	0.81	0	0	0	0
Ccdc18	7.67	2.08	5.14	3.64	3.78	0.15
Ccdc180	0	0	1.42	0	0	0
Ccdc181	34.85	19.53	32.32	24.5	12.94	31.4
Ccdc184	0	5.45	0	0	0	0
Ccdc185	0	0.01	0	0	0	0
Ccdc186	7.04	18.94	6.85	9.97	23.57	16.33
Ccdc187	0.01	0	0	0	0	0
Ccdc189	31.81	24.89	20.8	29.39	12.97	9.78
Ccdc190	0	0	4.75	2.56	2.22	0
Ccdc191	3.22	2.53	1.42	5.6	1.55	0.04
Ccdc194	0	0	0.16	0	0	0
ccdc198	2.27	0	0	0.65	0.53	0
Ccdc22	16.72	39.47	15.4	22.32	32.37	26.5
Ccdc24	0	0	0	2.67	11.92	9.83
[truncated: 13,310 more rows]
